# Supplementary material for: Homeostatic pockets of interferon lambda-stimulated gene production in the intestine are associated with localized exposure to bacterial microbiota
Source: Gut Microbes. 2024 Dec 30;17(1):2447830. doi: 10.1080/19490976.2024.2447830 (PMC12269672; doi:10.1080/19490976.2024.2447830)
Supplement: Supplemental Material [file KGMI_A_2447830_SM6455.zip]

Archive with 5 entries (3 files):
- kgmi-s-2024-1062-20241224163748/
- kgmi-s-2024-1062-20241224163748/graphic/
- kgmi-s-2024-1062-20241224163748/graphic/Supplementary Figure 1_revised.tiff
- kgmi-s-2024-1062-20241224163748/graphic/SupplementaryFigure2.tiff
- kgmi-s-2024-1062-20241224163748/graphic/SupplementaryTable1 copy.xlsx
