# Supplementary material for: Homeostatic pockets of interferon lambda-stimulated gene production in the intestine are associated with localized exposure to bacterial microbiota
Source: Gut Microbes. 2024 Dec 30;17(1):2447830. doi: 10.1080/19490976.2024.2447830 (PMC12269672; doi:10.1080/19490976.2024.2447830)
Supplement: Supplemental Material [file KGMI_A_2447830_SM6455.zip › kgmi-s-2024-1062-20241224163748/graphic/SupplementaryTable1 copy.xlsx]

## Sheet: 1a. LCM RNAseq analysis
Supplementary table 1a. DEseq2 analysis of positive and negative capture regions. Related to figure 1A-C.
name	ensembl	baseMean	log2FoldChange	lfcSE	stat	pvalue	padj
Rnf213	ENSMUSG00000070327	26413.8	2.25977	0.110275	20.4921	2.53427e-93	4.26593e-89
Ifit3	ENSMUSG00000074896	1883.73	4.16788	0.274906	15.1611	6.39579e-52	5.38302e-48
Ddx60	ENSMUSG00000037921	5934.14	2.56052	0.181359	14.1185	2.9208e-45	1.63886e-41
Isg15	ENSMUSG00000035692	1654.93	3.68442	0.291703	12.6307	1.42961e-36	6.01615e-33
Rsad2	ENSMUSG00000020641	3115.79	3.54645	0.294615	12.0376	2.25488e-33	7.59129e-30
Parp14	ENSMUSG00000034422	13030.3	1.32208	0.110605	11.9532	6.24599e-33	1.75231e-29
Oasl2	ENSMUSG00000029561	5413.83	1.96123	0.165887	11.8227	2.97962e-32	7.16514e-29
Ifit1	ENSMUSG00000034459	7233.1	5.17592	0.46784	11.0634	1.88707e-28	3.97062e-25
Igkc	ENSMUSG00000076609	14968.6	-1.07621	0.0995541	-10.8103	3.07574e-27	5.75266e-24
Mxd1	ENSMUSG00000001156	29908.4	0.870131	0.08458	10.2877	8.00861e-25	1.34809e-21
Oasl1	ENSMUSG00000041827	2815.48	2.89168	0.287569	10.0556	8.67953e-24	1.32821e-20
Ifit1bl2	ENSMUSG00000067297	5471.57	1.58268	0.164482	9.62219	6.44467e-22	9.04026e-19
Apoa4	ENSMUSG00000032080	16585.5	1.15537	0.121775	9.48771	2.36154e-21	3.05784e-18
Enpp3	ENSMUSG00000019989	4483.85	1.40934	0.154901	9.09831	9.1749e-20	1.10315e-16
Znfx1	ENSMUSG00000039501	6895.03	1.15629	0.128881	8.97179	2.91733e-19	3.27383e-16
Slc28a2	ENSMUSG00000027219	6151.33	1.65074	0.187182	8.81894	1.15549e-18	1.21564e-15
Igtp	ENSMUSG00000078853	1251.51	2.35814	0.273036	8.63674	5.7841e-18	5.72728e-15
Usp18	ENSMUSG00000030107	965.79	2.72074	0.321784	8.45519	2.78632e-17	2.60567e-14
Parp12	ENSMUSG00000038507	4583.1	1.32738	0.157315	8.43774	3.23529e-17	2.72298e-14
Apol9a	ENSMUSG00000057346	2616.91	2.09305	0.247889	8.44353	3.07905e-17	2.72298e-14
Clca4a	ENSMUSG00000068547	29819.3	1.14668	0.136933	8.37404	5.56764e-17	4.46286e-14
Igha	ENSMUSG00000095079	13734.3	-1.10261	0.133461	-8.26165	1.43667e-16	1.09925e-13
Pmp22	ENSMUSG00000018217	12503.4	1.01122	0.123768	8.1703	3.07624e-16	2.2514e-13
Stat2	ENSMUSG00000040033	3289.83	1.38935	0.171192	8.11574	4.82828e-16	3.38644e-13
Xdh	ENSMUSG00000024066	20178.4	0.745769	0.0924485	8.06687	7.21258e-16	4.85638e-13
Dtx3l	ENSMUSG00000049502	8149.25	1.11677	0.139543	8.00304	1.21387e-15	7.85889e-13
Ifit1bl1	ENSMUSG00000079339	6950.04	3.6726	0.46237	7.943	1.97352e-15	1.23038e-12
Herc6	ENSMUSG00000029798	1858.2	2.57172	0.330733	7.77581	7.49635e-15	4.50665e-12
Irgm2	ENSMUSG00000069874	1506.86	2.10202	0.270639	7.76689	8.04347e-15	4.66882e-12
Apob	ENSMUSG00000020609	195423	0.51904	0.0678094	7.6544	1.94215e-14	1.08974e-11
Tent5a	ENSMUSG00000032265	5378.12	1.12984	0.15152	7.45672	8.87057e-14	4.81672e-11
Slfn4	ENSMUSG00000000204	1050.83	2.29176	0.311751	7.35124	1.96374e-13	1.03299e-10
Samhd1	ENSMUSG00000027639	5204.17	1.05359	0.145911	7.22078	5.16889e-13	2.63661e-10
Trim25	ENSMUSG00000000275	6879.9	1.04555	0.145901	7.16621	7.7104e-13	3.81733e-10
Oas2	ENSMUSG00000032690	1046.41	2.34025	0.336446	6.95578	3.50625e-12	1.68631e-09
Ada	ENSMUSG00000017697	5692.95	1.32116	0.193383	6.83184	8.38308e-12	3.91979e-09
Gm5431	ENSMUSG00000058163	2289.1	1.47764	0.218003	6.7781	1.21765e-11	5.53966e-09
Cmpk2	ENSMUSG00000020638	2346.15	1.80248	0.268759	6.70667	1.99109e-11	8.59387e-09
Helz2	ENSMUSG00000027580	5936.63	1.02808	0.153261	6.70806	1.97234e-11	8.59387e-09
Ifih1	ENSMUSG00000026896	5057.87	1.10494	0.168439	6.55991	5.38418e-11	2.2658e-08
Lama3	ENSMUSG00000024421	7908.13	0.861637	0.13182	6.53647	6.29876e-11	2.58603e-08
Jchain	ENSMUSG00000067149	5510.48	-0.987781	0.153601	-6.43081	1.26924e-10	5.08692e-08
Lmo7	ENSMUSG00000033060	21366.9	0.635493	0.0994057	6.39292	1.6275e-10	6.37108e-08
Samd9l	ENSMUSG00000047735	4057.7	1.11568	0.174878	6.37977	1.77359e-10	6.78519e-08
Apol9b	ENSMUSG00000068246	1537.24	1.70485	0.270387	6.30523	2.87769e-10	1.07645e-07
Krt20	ENSMUSG00000035775	77007.7	0.550474	0.0884415	6.22417	4.84125e-10	1.77158e-07
Gm12250	ENSMUSG00000082292	666.843	2.6299	0.42278	6.22049	4.95607e-10	1.77501e-07
Rigi	ENSMUSG00000040296	2947.68	1.2212	0.203539	5.9998	1.97564e-09	6.92834e-07
Clca4b	ENSMUSG00000074195	61037.8	0.459129	0.0766005	5.99382	2.0497e-09	7.04135e-07
Dusp6	ENSMUSG00000019960	2557.06	1.15348	0.193618	5.9575	2.5612e-09	8.62253e-07
Skil	ENSMUSG00000027660	7642.45	0.797035	0.134041	5.94621	2.74422e-09	9.05754e-07
Slc23a4	ENSMUSG00000029847	2423.89	1.31777	0.223435	5.89779	3.68401e-09	1.19256e-06
Apoa1	ENSMUSG00000032083	128546	0.411952	0.0698897	5.89432	3.76232e-09	1.19493e-06
Neat1	ENSMUSG00000092274	48344.4	0.585284	0.100387	5.83027	5.53367e-09	1.72497e-06
Tap1	ENSMUSG00000037321	2217.82	1.15165	0.204107	5.64238	1.67714e-08	5.13298e-06
Ighv11-2	ENSMUSG00000096108	113.183	-7.00375	1.24827	-5.61076	2.01443e-08	6.05516e-06
Zc3hav1	ENSMUSG00000029826	4875.7	0.833318	0.149221	5.58444	2.34456e-08	6.92387e-06
Zcchc2	ENSMUSG00000038866	1309.6	1.49783	0.26873	5.57373	2.49337e-08	7.23636e-06
Usp25	ENSMUSG00000022867	4571.93	0.831095	0.150322	5.52877	3.22486e-08	8.97189e-06
Irf7	ENSMUSG00000025498	3410.81	1.19431	0.216073	5.52734	3.25126e-08	8.97189e-06
H2-K1	ENSMUSG00000061232	18506.8	0.52815	0.0954529	5.5331	3.14628e-08	8.97189e-06
Tmprss11f	ENSMUSG00000048764	116.505	7.49965	1.37217	5.46552	4.61542e-08	1.25309e-05
Ogfr	ENSMUSG00000049401	1418.76	1.45194	0.267335	5.43117	5.59849e-08	1.49586e-05
Optn	ENSMUSG00000026672	11493.3	0.589631	0.108864	5.41622	6.08734e-08	1.60106e-05
Sp100	ENSMUSG00000026222	2479.1	1.14471	0.217627	5.25994	1.44103e-07	3.73182e-05
Vmn1r180	ENSMUSG00000092473	152.899	6.13443	1.16918	5.24677	1.54787e-07	3.94777e-05
Trim34a	ENSMUSG00000056144	706.214	1.86518	0.356977	5.22491	1.74236e-07	4.37749e-05
Gm48878	ENSMUSG00000112794	112.851	7.77424	1.49007	5.21738	1.81477e-07	4.49235e-05
Eif2ak2	ENSMUSG00000024079	3033.24	1.11066	0.213092	5.21214	1.86678e-07	4.55413e-05
Trim30a	ENSMUSG00000030921	1217.39	1.46621	0.282295	5.19391	2.05927e-07	4.95196e-05
A330049N07Rik	ENSMUSG00000111994	194.334	4.68828	0.906498	5.17186	2.3178e-07	5.49514e-05
Xaf1	ENSMUSG00000040483	783.359	1.72167	0.333074	5.16902	2.35319e-07	5.50155e-05
Nt5e	ENSMUSG00000032420	2609.13	1.33247	0.258428	5.15606	2.52202e-07	5.81549e-05
Clic1	ENSMUSG00000007041	2834.21	0.945218	0.184033	5.13614	2.80436e-07	6.21388e-05
Ifi35	ENSMUSG00000010358	1448.57	1.35165	0.263197	5.1355	2.81398e-07	6.21388e-05
Cps1	ENSMUSG00000025991	4536.45	-0.964829	0.187944	-5.1336	2.84245e-07	6.21388e-05
Or9k2	ENSMUSG00000058084	106.133	5.39539	1.05057	5.1357	2.81097e-07	6.21388e-05
Gm20655	ENSMUSG00000093672	132.836	5.35615	1.04447	5.12808	2.92706e-07	6.31682e-05
Trim12a	ENSMUSG00000066258	2492.34	0.994112	0.194999	5.09804	3.43183e-07	7.3124e-05
Cyp3a13	ENSMUSG00000029727	9664.7	0.596845	0.118236	5.04793	4.46615e-07	9.39733e-05
Klf4	ENSMUSG00000003032	12685.5	0.549296	0.109561	5.0136	5.34205e-07	0.000111016
Misp	ENSMUSG00000035852	12905.3	0.52272	0.104322	5.01065	5.42454e-07	0.000111355
Selenop	ENSMUSG00000064373	69994.3	0.517126	0.104408	4.95292	7.31075e-07	0.000146502
Gm43633	ENSMUSG00000106962	111.511	6.83312	1.37954	4.95319	7.30079e-07	0.000146502
Fam83b	ENSMUSG00000032358	6573.53	0.680607	0.137807	4.93883	7.85942e-07	0.000155644
Zfp36	ENSMUSG00000044786	4005.12	0.981384	0.199255	4.92527	8.42431e-07	0.000164891
Tor1aip2	ENSMUSG00000050565	10475.3	0.555421	0.113058	4.9127	8.9832e-07	0.000171834
Nlrc5	ENSMUSG00000074151	1741.09	1.36329	0.277411	4.91431	8.90951e-07	0.000171834
Tm4sf4	ENSMUSG00000027801	1707.37	1.39218	0.28391	4.90359	9.41023e-07	0.00017798
Mx2	ENSMUSG00000023341	592.956	2.08962	0.426496	4.8995	9.608e-07	0.000179702
Slfn5	ENSMUSG00000054404	1559.7	1.60312	0.327468	4.8955	9.80574e-07	0.000181385
Oas1g	ENSMUSG00000066861	497.59	2.1593	0.44224	4.88265	1.04667e-06	0.000191507
Trim56	ENSMUSG00000043279	5106.58	0.887523	0.186009	4.7714	1.82947e-06	0.000331135
Ifi44	ENSMUSG00000028037	647.041	1.8872	0.396613	4.75828	1.95249e-06	0.000349641
Irgm1	ENSMUSG00000046879	1290.11	1.30106	0.273705	4.75351	1.99918e-06	0.000354233
Parp9	ENSMUSG00000022906	3114.17	1.08044	0.228467	4.72909	2.25531e-06	0.000395454
Hsp90ab1	ENSMUSG00000023944	15110.8	-0.555537	0.117534	-4.72661	2.28296e-06	0.000396176
Ighv1-55	ENSMUSG00000095589	109.619	-6.28762	1.34088	-4.68919	2.74292e-06	0.000471139
Myo1e	ENSMUSG00000032220	5420.79	0.69222	0.147892	4.68059	2.86054e-06	0.000486379
Rtp4	ENSMUSG00000033355	856.534	1.9242	0.415181	4.6346	3.57627e-06	0.000601994
Klf6	ENSMUSG00000000078	9559.52	0.623156	0.13538	4.603	4.16453e-06	0.000694075
Spats2l	ENSMUSG00000038305	1778.67	1.18125	0.256895	4.59817	4.26212e-06	0.000703376
Irf6	ENSMUSG00000026638	5103.79	0.726857	0.158601	4.58294	4.58492e-06	0.000749301
Ceacam1	ENSMUSG00000074272	23324.9	0.414728	0.0905389	4.58066	4.63509e-06	0.000750216
Phf11c	ENSMUSG00000091144	322.66	2.99854	0.656904	4.56466	5.00309e-06	0.000802068
Ifit2	ENSMUSG00000045932	797.888	1.58851	0.348945	4.55231	5.30598e-06	0.000842599
Hspa12a	ENSMUSG00000025092	2625.03	0.871477	0.192427	4.52887	5.93005e-06	0.000932902
Gjd2	ENSMUSG00000068615	114.967	6.59218	1.45783	4.52191	6.1283e-06	0.000955163
H2bc14	ENSMUSG00000114279	245.524	-3.2098	0.71319	-4.50063	6.77529e-06	0.00104632
Ahnak	ENSMUSG00000069833	58699	0.401021	0.0891508	4.49824	6.85188e-06	0.00104852
Slc6a19	ENSMUSG00000021565	11303.6	0.511934	0.113964	4.49206	7.05369e-06	0.00106013
H2-D1	ENSMUSG00000073411	14989.2	0.448167	0.0997679	4.4921	7.05238e-06	0.00106013
Igkv5-39	ENSMUSG00000076569	107.84	-6.23532	1.40012	-4.45343	8.45105e-06	0.00125891
Oas3	ENSMUSG00000032661	1829.91	1.10448	0.249028	4.43515	9.20089e-06	0.00135858
Atf3	ENSMUSG00000026628	1293.53	1.34415	0.304585	4.41307	1.01917e-05	0.00149179
Rbpjl	ENSMUSG00000017007	119.935	-5.57887	1.27258	-4.3839	1.16571e-05	0.00169158
Ezr	ENSMUSG00000052397	51061.7	0.333272	0.076195	4.37394	1.22023e-05	0.00175557
Ifit3b	ENSMUSG00000062488	529.684	2.83266	0.649478	4.36144	1.29211e-05	0.00182774
Gm43473	ENSMUSG00000104816	100.157	-6.79024	1.55659	-4.36227	1.28721e-05	0.00182774
Lgals9	ENSMUSG00000001123	8356.39	0.54098	0.124162	4.35705	1.31829e-05	0.00184924
Slc25a22	ENSMUSG00000019082	3650.7	0.731786	0.168838	4.33425	1.4626e-05	0.00203471
1110038B12Rik	ENSMUSG00000092203	1035.51	-1.41423	0.327575	-4.31728	1.57967e-05	0.00217956
Tmcc3	ENSMUSG00000020023	5704.47	0.67433	0.156829	4.29977	1.70976e-05	0.00233484
Cdhr2	ENSMUSG00000034918	34449.3	0.362102	0.084275	4.29667	1.73383e-05	0.00233484
F11r	ENSMUSG00000038235	5129.96	0.66174	0.154008	4.29679	1.73286e-05	0.00233484
Krt19	ENSMUSG00000020911	15258.9	-0.610578	0.142297	-4.29086	1.77979e-05	0.00237771
Gvin-ps1	ENSMUSG00000086513	3491.2	-1.12776	0.264204	-4.26852	1.96774e-05	0.00260811
A930037H05Rik	ENSMUSG00000109408	869.348	1.49951	0.351594	4.26491	1.99985e-05	0.00262996
Dnpep	ENSMUSG00000026209	3035.18	0.744889	0.176859	4.21176	2.53391e-05	0.00330646
Tut7	ENSMUSG00000035248	10346.6	0.54133	0.128762	4.20412	2.62098e-05	0.00339376
Apol7a	ENSMUSG00000010601	5126.06	0.652187	0.155993	4.18087	2.90401e-05	0.00367543
Elf1	ENSMUSG00000036461	4200.57	0.71272	0.170416	4.18224	2.88654e-05	0.00367543
Tmem198b	ENSMUSG00000047090	163.915	-2.97583	0.711434	-4.18286	2.87861e-05	0.00367543
Casp8	ENSMUSG00000026029	4523.77	0.789461	0.189296	4.17051	3.03914e-05	0.00381775
Pgm2	ENSMUSG00000029171	4845.32	0.735398	0.176643	4.1632	3.13822e-05	0.00391302
Upp1	ENSMUSG00000020407	2073.64	0.886251	0.214334	4.1349	3.55107e-05	0.00438275
Tor1aip1	ENSMUSG00000026466	1008.57	1.24618	0.301455	4.13387	3.56702e-05	0.00438275
Hnrnpa3	ENSMUSG00000059005	7970.22	-0.497368	0.121369	-4.09797	4.16786e-05	0.00508388
Pard3bos1	ENSMUSG00000085842	150.416	3.87061	0.948181	4.08215	4.46214e-05	0.00540368
Gm44292	ENSMUSG00000108291	2589.51	0.789817	0.193566	4.08034	4.4969e-05	0.00540688
Smox	ENSMUSG00000027333	577.732	1.5734	0.386612	4.06971	4.70712e-05	0.00554363
Mir6236	ENSMUSG00000098973	14330.8	-0.587746	0.144424	-4.0696	4.70943e-05	0.00554363
Gm48784	ENSMUSG00000110727	100.008	-5.59263	1.37391	-4.07058	4.68958e-05	0.00554363
Oat	ENSMUSG00000030934	9449.16	-0.597159	0.146937	-4.06404	4.82298e-05	0.00563786
Fabp2	ENSMUSG00000023057	158975	0.307946	0.0758396	4.0605	4.89684e-05	0.00568473
Or6c38	ENSMUSG00000050198	188.888	4.25326	1.04835	4.0571	4.96856e-05	0.00572848
Gbp6	ENSMUSG00000104713	354.387	2.05899	0.512815	4.01507	5.94291e-05	0.00680524
Slco2a1	ENSMUSG00000032548	4076.42	0.669009	0.166741	4.01226	6.01392e-05	0.00684002
Rps17	ENSMUSG00000061787	3148.67	-0.701839	0.175155	-4.00697	6.15038e-05	0.00694827
Or13c3	ENSMUSG00000049648	115.999	-3.40696	0.853519	-3.99166	6.56133e-05	0.00736313
Stat1	ENSMUSG00000026104	1414.46	1.23309	0.309136	3.98883	6.64e-05	0.00740206
Slc6a8	ENSMUSG00000019558	11193.7	0.443496	0.111655	3.97201	7.12695e-05	0.00789263
Pcdhgb8	ENSMUSG00000103081	111.937	-5.28671	1.33369	-3.96398	7.37095e-05	0.0081095
Gsdmd	ENSMUSG00000022575	4623.74	0.5909	0.149447	3.95392	7.68818e-05	0.00826772
Eef1a1	ENSMUSG00000037742	25366.2	-0.391443	0.0990193	-3.9532	7.71123e-05	0.00826772
Ifi47	ENSMUSG00000078920	765.293	1.33555	0.337623	3.95574	7.62991e-05	0.00826772
Igkv5-43	ENSMUSG00000094433	172.136	-3.44552	0.871416	-3.95393	7.68764e-05	0.00826772
Zbp1	ENSMUSG00000027514	1044.86	1.25802	0.318614	3.94841	7.86712e-05	0.00838147
Zfp619	ENSMUSG00000068959	149.867	-3.09309	0.789351	-3.91852	8.90959e-05	0.0094324
Dsg2	ENSMUSG00000044393	15715.6	0.401027	0.102444	3.91458	9.05601e-05	0.00952749
Muc13	ENSMUSG00000022824	30578.5	0.366011	0.0937378	3.90462	9.4372e-05	0.00986685
Gm36931	ENSMUSG00000103779	131.767	-4.98166	1.28571	-3.87465	0.000106777	0.0110949
Bnip5	ENSMUSG00000048905	4532.21	0.805727	0.208073	3.87234	0.000107797	0.0111322
Cyp3a11	ENSMUSG00000056035	11214.9	0.513159	0.132643	3.86874	0.0001094	0.0112288
Gm28651	ENSMUSG00000101086	125.386	4.18804	1.08693	3.8531	0.000116632	0.0118986
Npm1	ENSMUSG00000057113	2476.33	-0.772157	0.201958	-3.82335	0.000131648	0.0133496
Hsd3b5	ENSMUSG00000038092	111.1	3.81539	1.00813	3.78464	0.000153931	0.0155157
H1f5	ENSMUSG00000058773	599.527	-2.04358	0.540272	-3.78249	0.000155264	0.0155569
Gbp7	ENSMUSG00000040253	1435.16	1.12309	0.297082	3.78042	0.000156565	0.0155944
Rbp2	ENSMUSG00000032454	11180	0.519494	0.137516	3.77769	0.00015829	0.0156735
Nuak2	ENSMUSG00000009772	2909.97	0.716678	0.190279	3.76646	0.000165576	0.0162516
Cldn7	ENSMUSG00000018569	12277.8	0.402751	0.106951	3.76574	0.000166059	0.0162516
Lgals2	ENSMUSG00000043501	7471.63	-0.514359	0.137073	-3.75245	0.000175113	0.0170386
Jun	ENSMUSG00000052684	3908.32	0.657621	0.175452	3.74814	0.00017815	0.0171725
Gm14244	ENSMUSG00000087162	117.402	3.1994	0.853718	3.74761	0.00017853	0.0171725
Endou	ENSMUSG00000022468	102.992	-4.39609	1.17519	-3.74076	0.000183466	0.0173499
Plec	ENSMUSG00000022565	67152.1	0.295131	0.0788785	3.74159	0.00018286	0.0173499
Gm16233	ENSMUSG00000085773	590	1.45814	0.389642	3.74226	0.00018237	0.0173499
Gbp9	ENSMUSG00000029298	553.819	1.81162	0.484608	3.73833	0.000185246	0.0174204
Malat1	ENSMUSG00000092341	363974	0.29581	0.0792023	3.73487	0.000187813	0.0175637
Rpl26	ENSMUSG00000060938	4359.62	-0.606695	0.163059	-3.72071	0.000198665	0.0184758
Rpl21	ENSMUSG00000041453	4442.59	-0.584347	0.157122	-3.71906	0.000199962	0.0184943
Zik1	ENSMUSG00000030393	108.295	4.4479	1.20024	3.70583	0.000210696	0.0189254
Rbbp7	ENSMUSG00000031353	1205.23	-1.13137	0.30536	-3.70503	0.000211369	0.0189254
Oas1a	ENSMUSG00000052776	737.677	1.61327	0.43528	3.7063	0.000210313	0.0189254
Vmn2r111	ENSMUSG00000095093	173.368	2.95347	0.796284	3.70907	0.000208025	0.0189254
Gm37423	ENSMUSG00000104436	539.993	1.57613	0.425403	3.70503	0.000211368	0.0189254
Gm44704	ENSMUSG00000109576	144.724	-3.77379	1.01749	-3.70891	0.000208153	0.0189254
Epcam	ENSMUSG00000045394	51218.9	0.348824	0.0943391	3.69756	0.000217685	0.0193878
Rps7	ENSMUSG00000061477	3324.74	-0.635076	0.172085	-3.69047	0.000223839	0.019831
Alpi	ENSMUSG00000079440	12059.6	0.492915	0.13378	3.68451	0.000229144	0.0201947
Gm35028	ENSMUSG00000111078	176.826	3.7616	1.02403	3.67334	0.000239399	0.0209885
Ndrg3	ENSMUSG00000027634	1604.92	-0.966712	0.263365	-3.67062	0.000241967	0.0211038
Gpd2	ENSMUSG00000026827	6428.46	0.506385	0.138118	3.66632	0.000246068	0.0212414
Rpl5	ENSMUSG00000058558	4172.8	-0.574942	0.156782	-3.66714	0.000245274	0.0212414
Ace2	ENSMUSG00000015405	39151	0.295476	0.080668	3.66287	0.000249408	0.0214199
Eif3a	ENSMUSG00000024991	8812.4	-0.435605	0.11922	-3.65378	0.00025841	0.0220803
Lpin2	ENSMUSG00000024052	6935.71	0.601695	0.165707	3.63109	0.000282232	0.023994
Emp1	ENSMUSG00000030208	7151.32	0.581307	0.160317	3.62599	0.000287861	0.0243496
Dgkz	ENSMUSG00000040479	3567.97	-0.609588	0.168198	-3.62422	0.000289837	0.0243941
Creb3l3	ENSMUSG00000035041	6697.87	0.540311	0.149153	3.62254	0.000291725	0.0244309
Kif11	ENSMUSG00000012443	910.924	-1.23112	0.340491	-3.61572	0.000299518	0.0248364
Rps26	ENSMUSG00000025362	3773.57	-0.680083	0.18805	-3.6165	0.000298618	0.0248364
Gm42843	ENSMUSG00000105293	125.31	3.53421	0.978216	3.61291	0.000302778	0.0249837
Spag8	ENSMUSG00000066196	106.963	4.111	1.1465	3.58571	0.000336166	0.0276034
Lratd1	ENSMUSG00000020607	3114.42	0.668004	0.186378	3.58413	0.000338198	0.0276354
Or2v1	ENSMUSG00000040328	263.386	2.09851	0.585821	3.58216	0.000340759	0.0277101
Rps2	ENSMUSG00000044533	2503.93	-0.7812	0.218552	-3.57444	0.000350973	0.0284035
Or52ac1	ENSMUSG00000051182	163.835	3.25488	0.911423	3.57121	0.000355337	0.0284828
Oas1e	ENSMUSG00000066867	166.205	2.76425	0.77384	3.57212	0.000354107	0.0284828
Stk10	ENSMUSG00000020272	3877.2	0.591632	0.166149	3.56086	0.000369642	0.0293499
Pcsk2	ENSMUSG00000027419	127.681	-3.92807	1.10306	-3.56105	0.000369379	0.0293499
Atad3aos	ENSMUSG00000054514	127.146	3.80632	1.07184	3.5512	0.000383473	0.0302186
Nup50l	ENSMUSG00000072878	106.525	4.83687	1.36222	3.55072	0.000384173	0.0302186
Dpp4	ENSMUSG00000035000	29717.1	0.335996	0.0947492	3.54616	0.000390886	0.0306036
Ceacam18	ENSMUSG00000030472	1273.11	0.941857	0.265922	3.54185	0.000397331	0.0309642
Lhfpl2	ENSMUSG00000045312	1991.13	0.86572	0.244697	3.53792	0.000403293	0.031284
Nudt5	ENSMUSG00000025817	1118.86	1.00321	0.28413	3.53083	0.000414257	0.0319871
Umps	ENSMUSG00000022814	189.92	-2.41299	0.683791	-3.52884	0.000417381	0.0320811
AY036118	ENSMUSG00000118642	42329.6	-0.310402	0.0881938	-3.51955	0.000432285	0.0330757
Srrt	ENSMUSG00000037364	2021.68	-0.754046	0.21454	-3.51472	0.000440217	0.0335302
Tmem140	ENSMUSG00000057137	939.826	1.08177	0.307926	3.51309	0.000442923	0.0335844
Slc34a2	ENSMUSG00000029188	19667.1	0.396319	0.112889	3.51069	0.000446945	0.0337373
Abhd2	ENSMUSG00000039202	15182.1	0.369325	0.105252	3.50895	0.000449881	0.0338074
Dubr	ENSMUSG00000022639	231.28	-3.0181	0.861835	-3.50194	0.000461877	0.0345546
Tubb5	ENSMUSG00000001525	1895	-0.869331	0.248512	-3.49815	0.000468501	0.034895
Tpx2	ENSMUSG00000027469	485.408	-1.66886	0.47753	-3.49477	0.000474473	0.0351842
Fos	ENSMUSG00000021250	3767.13	0.571344	0.163888	3.48619	0.000489959	0.0361732
Bach1	ENSMUSG00000025612	6147.17	0.474042	0.13618	3.481	0.000499552	0.0367203
Prom2	ENSMUSG00000027376	208.435	2.64071	0.762226	3.46447	0.000531284	0.0388831
Tbc1d1	ENSMUSG00000029174	2465.87	0.746391	0.21566	3.46096	0.000538249	0.0390532
Ccng2	ENSMUSG00000029385	5711.64	0.548737	0.158527	3.46146	0.000537245	0.0390532
Ehbp1l1	ENSMUSG00000024937	3940.97	0.620519	0.179632	3.45438	0.000551551	0.0397776
Serpinb1a	ENSMUSG00000044734	15857.8	0.441335	0.127786	3.4537	0.000552958	0.0397776
Gm37760	ENSMUSG00000102719	1088.48	1.16412	0.337381	3.45044	0.000559664	0.0400886
Polr2d	ENSMUSG00000024258	148.227	-3.68084	1.06813	-3.44606	0.000568825	0.0405722
Plekha1	ENSMUSG00000040268	3528.33	0.648349	0.188432	3.44076	0.000580081	0.0410273
Zfp488	ENSMUSG00000044519	193.851	2.37448	0.689877	3.44189	0.000577668	0.0410273
Areg	ENSMUSG00000029378	245.291	2.03927	0.593148	3.43805	0.000585924	0.0412672
H2bc9	ENSMUSG00000114456	123.189	-3.31888	0.967224	-3.43135	0.000600594	0.0421242
Fech	ENSMUSG00000024588	1093	1.03816	0.302848	3.42798	0.000608091	0.042473
Camk1	ENSMUSG00000030272	692.186	1.28763	0.376193	3.42279	0.00061981	0.0430702
Plut	ENSMUSG00000092570	108.9	3.19778	0.934493	3.42194	0.000621758	0.0430702
Bltp1	ENSMUSG00000037270	13791.3	0.361129	0.105608	3.41952	0.000627309	0.0432766
Snrk	ENSMUSG00000038145	1921.27	0.887039	0.259558	3.4175	0.000631989	0.0434215
Twsg1	ENSMUSG00000024098	1279.12	0.958517	0.280679	3.41499	0.000637843	0.0434689
Rn7s2	ENSMUSG00000118841	2170.67	-1.08727	0.318329	-3.41554	0.000636552	0.0434689
Rps3a1	ENSMUSG00000028081	3078.71	-0.647977	0.190049	-3.40952	0.000650766	0.0441707
Nudt4	ENSMUSG00000020029	18796	0.330403	0.0971742	3.40011	0.000673578	0.0455355
Tnks1bp1	ENSMUSG00000033955	3898.6	0.591517	0.174236	3.39492	0.000686499	0.0462233
Plxna2	ENSMUSG00000026640	3809.64	0.564528	0.166421	3.39217	0.000693412	0.0465028
Lgals3bp	ENSMUSG00000033880	3620.67	0.686692	0.202986	3.38296	0.000717101	0.0479006
Gas2l3	ENSMUSG00000074802	1269.58	1.04648	0.309626	3.37981	0.000725369	0.0482614
Park7	ENSMUSG00000028964	597.673	-1.26822	0.375406	-3.37827	0.000729442	0.0483413
Nhsl1	ENSMUSG00000039835	7381.9	0.469512	0.139386	3.36842	0.000756001	0.049905
Hspa9	ENSMUSG00000024359	3384.03	-0.655484	0.194929	-3.36267	0.000771923	0.0505595
Ighv1-80	ENSMUSG00000094075	462.36	-9.90273	2.94398	-3.36373	0.000768971	0.0505595
Atp13a3	ENSMUSG00000022533	3761.34	-0.575531	0.171419	-3.35746	0.000786622	0.0513225
Mptx2	ENSMUSG00000079180	519.562	-10.5064	3.1318	-3.35473	0.000794417	0.0516309
Ace	ENSMUSG00000020681	25459	0.335607	0.100241	3.34799	0.000814007	0.0522984
Gm13126	ENSMUSG00000082418	126.472	-4.17676	1.2473	-3.34863	0.000812125	0.0522984
Or2y11	ENSMUSG00000095187	141.532	3.09773	0.924762	3.34976	0.00080883	0.0522984
Or10h28	ENSMUSG00000054666	177.133	2.36438	0.706634	3.34598	0.000819932	0.0524788
Hspd1	ENSMUSG00000025980	1996.39	-0.92737	0.278184	-3.33365	0.000857135	0.0545882
Myzap	ENSMUSG00000041361	3592.2	0.569127	0.17079	3.33232	0.000861245	0.0545882
Plekhn1	ENSMUSG00000078485	1218.17	1.0828	0.324983	3.33188	0.000862618	0.0545882
Gm49677	ENSMUSG00000116867	97.8636	4.44035	1.34032	3.31289	0.000923357	0.058213
Smpdl3b	ENSMUSG00000028885	817.571	1.31431	0.397122	3.30958	0.000934367	0.0586873
Myo18a	ENSMUSG00000000631	15547.9	0.331007	0.100092	3.30702	0.000942944	0.0589686
Ugt2b35	ENSMUSG00000035811	163.815	-2.579	0.780058	-3.30616	0.000945852	0.0589686
Racgap1	ENSMUSG00000023015	614.499	-1.35796	0.410877	-3.30503	0.000949671	0.0589882
Itpr3	ENSMUSG00000042644	4667.46	-0.492909	0.149737	-3.29182	0.000995405	0.0616017
Lars2	ENSMUSG00000035202	10249.9	-0.505652	0.153849	-3.28667	0.00101378	0.0625091
B4galt5	ENSMUSG00000017929	3115.95	0.634541	0.193246	3.28359	0.00102495	0.0629673
Cd274	ENSMUSG00000016496	650.694	1.51743	0.46401	3.27025	0.00107452	0.065589
Mia2	ENSMUSG00000021000	10155.6	0.410907	0.125659	3.27001	0.00107542	0.065589
Ybx3	ENSMUSG00000030189	1277.06	-0.8688	0.26586	-3.26789	0.00108354	0.0656089
Prf1	ENSMUSG00000037202	115.014	-3.95851	1.21107	-3.2686	0.00108081	0.0656089
Gm18301	ENSMUSG00000099569	102.486	3.87168	1.1878	3.25953	0.00111598	0.067331
Slc9a2	ENSMUSG00000026062	4478.18	0.564749	0.17365	3.25222	0.00114506	0.0687752
Chmp4b	ENSMUSG00000038467	6508.79	0.495959	0.152534	3.25147	0.00114809	0.0687752
Gm5427	ENSMUSG00000112647	114.423	2.72766	0.839518	3.24908	0.00115779	0.0691103
Fosl2	ENSMUSG00000029135	10888.1	0.389545	0.12005	3.24487	0.00117504	0.069213
Tut4	ENSMUSG00000034610	2276.07	0.701384	0.216069	3.24611	0.00116992	0.069213
Utp14b	ENSMUSG00000079470	1358.04	0.850761	0.262165	3.24514	0.00117393	0.069213
Mndal	ENSMUSG00000090272	683.046	1.24733	0.384428	3.24465	0.00117596	0.069213
Kcnq1ot1	ENSMUSG00000101609	5246.72	-0.500173	0.154225	-3.24315	0.00118217	0.0693359
Gm17034	ENSMUSG00000090293	169.047	3.09463	0.955312	3.23939	0.00119785	0.070012
Gm49307	ENSMUSG00000115555	176.1	2.38245	0.73573	3.23822	0.0012028	0.0700577
Eif3f	ENSMUSG00000031029	1213.41	-1.02655	0.317308	-3.23517	0.00121569	0.0705643
Svip	ENSMUSG00000074093	1203.17	-0.936048	0.289447	-3.23392	0.00122105	0.0706318
Hsd17b2	ENSMUSG00000031844	1261.92	0.87073	0.269403	3.23207	0.00122896	0.0708463
Gm45159	ENSMUSG00000109125	508.537	1.39174	0.431349	3.22648	0.00125322	0.071998
Nherf1	ENSMUSG00000020733	25672	0.287845	0.0892441	3.22536	0.00125813	0.0720342
Tgoln1	ENSMUSG00000056429	5408.31	0.467219	0.144904	3.22434	0.00126264	0.0720474
Ube2v2	ENSMUSG00000022674	276.372	-1.75943	0.546574	-3.21902	0.00128628	0.0731485
Gm45033	ENSMUSG00000108500	168.229	2.70741	0.841715	3.21654	0.00129745	0.0735352
Rny3	ENSMUSG00000064945	1606.15	-1.06306	0.330636	-3.2152	0.00130353	0.073632
Slc27a4	ENSMUSG00000059316	10781.5	0.448815	0.139753	3.21149	0.00132049	0.0743404
Med13	ENSMUSG00000034297	9778.97	0.372249	0.115986	3.20943	0.00133	0.0746263
Tra2b	ENSMUSG00000022858	2594.69	-0.64443	0.201057	-3.20522	0.00134959	0.075474
Gzmb	ENSMUSG00000015437	904.387	1.00836	0.314703	3.20417	0.00135452	0.0754987
Sncaip	ENSMUSG00000024534	240.247	-2.50637	0.783928	-3.19719	0.00138772	0.0770937
Glipr1l2	ENSMUSG00000020214	98.249	4.45666	1.39556	3.19346	0.0014058	0.0778418
Xrn1	ENSMUSG00000032410	3878.76	0.573042	0.179651	3.18976	0.00142393	0.0785871
Oprm1	ENSMUSG00000000766	217.257	1.98643	0.624341	3.18165	0.0014644	0.0805564
Mgam2-ps	ENSMUSG00000102802	4947.21	-0.482011	0.151615	-3.17917	0.00147695	0.0809823
Dock6	ENSMUSG00000032198	1668.81	0.772462	0.243235	3.17579	0.00149428	0.0816664
Ypel5	ENSMUSG00000039770	1677.99	0.789797	0.248955	3.17246	0.00151155	0.082343
Ifi27l2b	ENSMUSG00000021208	9042.4	0.422673	0.133453	3.1672	0.00153916	0.0832871
Ssr1	ENSMUSG00000021427	2504.44	-0.644309	0.203487	-3.16634	0.00154373	0.0832871
2900026A02Rik	ENSMUSG00000051339	18887.8	0.303039	0.0956955	3.1667	0.00154179	0.0832871
Galk1	ENSMUSG00000020766	94.8313	-3.73085	1.1792	-3.16389	0.00155678	0.0837229
Gvin-ps1	ENSMUSG00000109685	371.128	-2.03865	0.645035	-3.16053	0.00157484	0.0844247
Tollip	ENSMUSG00000025139	2559.58	0.619606	0.196191	3.15818	0.00158756	0.0848361
Pofut2	ENSMUSG00000020260	527.751	-1.43013	0.453185	-3.15574	0.00160093	0.0852801
Gm13830	ENSMUSG00000086368	114.635	-2.80586	0.890804	-3.14981	0.00163377	0.0867548
Gm44624	ENSMUSG00000109570	115.686	3.35333	1.06652	3.14418	0.00166551	0.0881621
Jph2	ENSMUSG00000017817	194.993	2.03383	0.647655	3.1403	0.00168774	0.0890584
Prelp	ENSMUSG00000041577	253.873	-2.33646	0.744315	-3.13908	0.00169479	0.0891513
Slc3a1	ENSMUSG00000024131	4535.5	0.534206	0.170285	3.13713	0.00170613	0.0894681
Cct6a	ENSMUSG00000029447	1419.47	-0.8052	0.256851	-3.13489	0.00171917	0.0898718
Duox2	ENSMUSG00000068452	3699.19	0.542527	0.1734	3.12876	0.00175548	0.0914859
Crybg1	ENSMUSG00000019866	4822.23	0.518306	0.166004	3.12226	0.00179471	0.0921689
Erbin	ENSMUSG00000021709	23341.9	0.28503	0.0913218	3.12116	0.00180138	0.0921689
Tcf7l2	ENSMUSG00000024985	3748.12	0.505184	0.1617	3.12421	0.00178286	0.0921689
Actb	ENSMUSG00000029580	140245	0.227368	0.0728545	3.12085	0.00180332	0.0921689
Arid4b	ENSMUSG00000039219	3338.09	0.56031	0.179381	3.12357	0.00178669	0.0921689
Mlec	ENSMUSG00000048578	7829.02	-0.400726	0.128341	-3.12234	0.00179418	0.0921689
Vmn1r87	ENSMUSG00000070815	105.53	-2.89734	0.928558	-3.12026	0.00180691	0.0921689
Rfx6	ENSMUSG00000019900	190.992	-3.03283	0.972673	-3.11803	0.00182063	0.0925881
Rsph4a	ENSMUSG00000039552	142.263	2.36942	0.760696	3.1148	0.00184069	0.0930474
Vmn1r80	ENSMUSG00000115744	151.395	2.31156	0.742122	3.1148	0.00184072	0.0930474
Polr2a	ENSMUSG00000005198	7834.99	0.412474	0.132479	3.1135	0.00184881	0.0931751
Vil1	ENSMUSG00000026175	55564.9	0.252141	0.0810517	3.11087	0.00186538	0.0931751
Pigr	ENSMUSG00000026417	36704.1	-0.339352	0.109059	-3.11165	0.00186044	0.0931751
Gas8	ENSMUSG00000040220	319.631	-1.72693	0.555054	-3.11128	0.00186281	0.0931751
Mrpl36	ENSMUSG00000021607	127.619	-2.64961	0.852556	-3.10785	0.00188457	0.0938548
Cnksr2	ENSMUSG00000025658	186.373	2.21212	0.712076	3.10658	0.00189264	0.0939787
Megf10	ENSMUSG00000024593	138.347	2.86041	0.92131	3.10472	0.00190459	0.0942941
D5Ertd579e	ENSMUSG00000029190	6581.99	0.468578	0.15109	3.10132	0.00192662	0.0950508
Rps12	ENSMUSG00000061983	2363.96	-0.661421	0.213319	-3.10062	0.00193117	0.0950508
Gm5878	ENSMUSG00000072952	134.781	3.06975	0.991134	3.09721	0.0019535	0.0958697
Ncl	ENSMUSG00000026234	6577.73	-0.407505	0.131635	-3.09572	0.00196339	0.0960746
Mcl1	ENSMUSG00000038612	7419.26	0.392638	0.126941	3.09308	0.0019809	0.0966508
Rnf19b	ENSMUSG00000028793	1722.74	0.85344	0.276061	3.09149	0.00199156	0.09689
Dnajc27	ENSMUSG00000020657	149.684	2.41103	0.781356	3.0857	0.00203077	0.0982295
Ivd	ENSMUSG00000027332	501.203	-1.32134	0.428205	-3.08577	0.00203028	0.0982295
Ugcg	ENSMUSG00000028381	5105.86	0.475801	0.154304	3.08354	0.00204556	0.0983799
Ppp1r1b	ENSMUSG00000061718	1091.27	-0.933074	0.302553	-3.084	0.00204236	0.0983799
Ptbp3	ENSMUSG00000028382	11700.8	0.32685	0.106144	3.0793	0.00207489	0.0995061
Trib1	ENSMUSG00000032501	2084.7	0.648594	0.21072	3.07799	0.00208404	0.0996611
Rps24	ENSMUSG00000025290	4108.27	-0.497721	0.161783	-3.07647	0.0020947	0.099887
Max	ENSMUSG00000059436	5263.15	0.498441	0.162142	3.07411	0.00211134	0.100396
Vmn2r17	ENSMUSG00000091879	200.598	2.12581	0.691749	3.07309	0.00211854	0.100454
Slc12a2	ENSMUSG00000024597	2371.94	-0.762331	0.248325	-3.06989	0.00214135	0.101138
Txnl4a	ENSMUSG00000057130	249.236	-1.9671	0.640875	-3.06939	0.00214497	0.101138
Derl3	ENSMUSG00000009092	129.373	-2.54555	0.829845	-3.0675	0.00215854	0.101494
Gbp2	ENSMUSG00000028270	774.08	1.0655	0.347765	3.06386	0.00218504	0.102454
Cap1	ENSMUSG00000028656	8005.53	0.438787	0.143275	3.06256	0.00219453	0.102613
Dsp	ENSMUSG00000054889	41753.5	0.360641	0.117856	3.06002	0.00221324	0.103201
Pnrc1	ENSMUSG00000040128	2643.96	0.57918	0.189781	3.05184	0.00227443	0.105315
Gm10222	ENSMUSG00000067736	223.09	-1.91804	0.628282	-3.05283	0.00226695	0.105315
Sf3b5	ENSMUSG00000078348	184.722	-2.36158	0.774128	-3.05063	0.0022836	0.105315
Gm33148	ENSMUSG00000110125	464.498	1.34974	0.442435	3.05071	0.002283	0.105315
Gm44616	ENSMUSG00000108701	112.933	-3.78794	1.24409	-3.04475	0.00232877	0.107104
Rpl14	ENSMUSG00000025794	3007.59	-0.629806	0.206961	-3.04311	0.00234149	0.107396
B2m	ENSMUSG00000060802	22586	0.269601	0.0886512	3.04114	0.00235684	0.107806
Otud6b	ENSMUSG00000040550	460.591	-1.33957	0.440643	-3.04004	0.00236544	0.107906
Tmem107	ENSMUSG00000020895	199.89	2.90551	0.957012	3.03603	0.00239719	0.108002
Bmp3	ENSMUSG00000029335	1025	-0.934288	0.307583	-3.03752	0.00238535	0.108002
Abhd5	ENSMUSG00000032540	567.819	1.29475	0.426412	3.03638	0.00239439	0.108002
Asb13	ENSMUSG00000033781	858.568	1.01747	0.335167	3.03572	0.00239962	0.108002
Sowahb	ENSMUSG00000045314	2297.15	0.724334	0.238445	3.03774	0.00238357	0.108002
Pals1	ENSMUSG00000021112	4731.49	0.467732	0.154218	3.03293	0.0024219	0.108714
Coq9	ENSMUSG00000031782	702.868	-1.09799	0.362455	-3.02932	0.00245105	0.108876
Lmtk2	ENSMUSG00000038970	5515.92	0.460264	0.15188	3.03045	0.00244193	0.108876
Pla2g5	ENSMUSG00000041193	118.068	-2.63197	0.868843	-3.02928	0.00245137	0.108876
Gm23512	ENSMUSG00000119766	360.733	-1.5941	0.525858	-3.03143	0.00243399	0.108876
Cpped1	ENSMUSG00000065979	1377.24	-0.766953	0.253286	-3.02801	0.00246171	0.109047
Xpnpep1	ENSMUSG00000025027	13219.6	0.358525	0.118466	3.0264	0.00247483	0.109341
Cldn4	ENSMUSG00000047501	2736.46	0.820634	0.271248	3.0254	0.00248302	0.109416
Myo15b	ENSMUSG00000034427	34209.3	0.268461	0.0887638	3.02445	0.00249088	0.109475
C130073E24Rik	ENSMUSG00000110246	247.947	1.91647	0.634384	3.021	0.00251941	0.110441
Tax1bp1	ENSMUSG00000004535	13288.3	0.314983	0.104379	3.0177	0.00254705	0.111061
Ascc3	ENSMUSG00000038774	3177.08	0.540511	0.179103	3.01787	0.00254556	0.111061
Slfn2	ENSMUSG00000072620	916.422	1.08937	0.361085	3.01695	0.00255334	0.111061
Ighv4-1	ENSMUSG00000076655	262.806	-8.96443	2.97259	-3.0157	0.00256387	0.111231
Mlkl	ENSMUSG00000012519	460.974	1.33237	0.442219	3.01292	0.00258751	0.111395
Hivep2	ENSMUSG00000015501	2539.71	0.611072	0.202739	3.01408	0.00257763	0.111395
Morc4	ENSMUSG00000031434	143.236	-2.77282	0.920113	-3.01357	0.00258195	0.111395
Npc1l1	ENSMUSG00000020447	24771.7	0.268275	0.0891476	3.00934	0.00261816	0.112234
Tnfrsf4	ENSMUSG00000029075	128.78	2.47723	0.823248	3.00909	0.00262033	0.112234
Ppp4r3a	ENSMUSG00000041846	2847.14	-0.628948	0.209076	-3.00823	0.00262777	0.112267
Lysmd3	ENSMUSG00000035840	2515.49	0.611094	0.203289	3.00603	0.0026468	0.112794
AY702103	ENSMUSG00000067103	197.699	2.05504	0.684456	3.00245	0.0026782	0.113844
Tnip1	ENSMUSG00000020400	4226.18	0.534085	0.178141	2.99811	0.00271663	0.114054
Hmgn1	ENSMUSG00000040681	547.271	-1.24252	0.414442	-2.99806	0.00271702	0.114054
Rps19	ENSMUSG00000040952	1688.28	-0.758517	0.252913	-2.99912	0.00270759	0.114054
Gm44753	ENSMUSG00000109114	118.705	-3.45811	1.15252	-3.00048	0.00269555	0.114054
Gm9984	ENSMUSG00000114492	109.415	2.68384	0.894987	2.99875	0.00271088	0.114054
Selenoi	ENSMUSG00000075703	4496.5	0.568038	0.189582	2.99626	0.00273315	0.114162
H2-Q2	ENSMUSG00000091705	8311.18	0.374232	0.124886	2.99659	0.00273017	0.114162
Gm28265	ENSMUSG00000101588	113.52	-2.67337	0.893239	-2.9929	0.00276344	0.115141
Gmds	ENSMUSG00000038372	1327.54	-0.790082	0.264066	-2.99199	0.00277165	0.115198
Hnrnpa0	ENSMUSG00000007836	1321.45	-0.961282	0.321426	-2.99068	0.00278355	0.115408
Nampt	ENSMUSG00000020572	1771.7	0.790414	0.26511	2.98145	0.00286883	0.118651
Ccl6	ENSMUSG00000018927	1973.54	-0.642852	0.215925	-2.97721	0.00290888	0.120013
Pnliprp1	ENSMUSG00000042179	123.299	-3.61136	1.21525	-2.97171	0.00296145	0.121883
Sh2b2	ENSMUSG00000005057	117.364	-3.30125	1.11567	-2.95899	0.00308647	0.12641
Rpl36a	ENSMUSG00000079435	974.544	-0.879501	0.297196	-2.95933	0.00308306	0.12641
Rpl23	ENSMUSG00000071415	3545.34	-0.714131	0.241432	-2.9579	0.00309745	0.126552
Pus1	ENSMUSG00000029507	234.363	-1.76224	0.59634	-2.9551	0.00312569	0.12687
Rfc3	ENSMUSG00000033970	136.116	-2.30519	0.780324	-2.95414	0.00313539	0.12687
Or6b9	ENSMUSG00000036647	128.109	2.8356	0.959869	2.95416	0.00313526	0.12687
Gm17056	ENSMUSG00000090387	107.198	3.28747	1.11246	2.95512	0.00312545	0.12687
Grina	ENSMUSG00000022564	1914.11	0.8218	0.278821	2.94741	0.00320453	0.128433
H2-M5	ENSMUSG00000024459	99.7986	-3.93009	1.33254	-2.94932	0.00318476	0.128433
Terf1	ENSMUSG00000025925	357.046	-1.42942	0.484929	-2.94768	0.00320169	0.128433
Dazap1	ENSMUSG00000069565	959.644	-0.918841	0.31165	-2.94832	0.00319511	0.128433
Prap1	ENSMUSG00000025467	3350.19	0.499458	0.169582	2.94523	0.0032271	0.12903
Ptprr	ENSMUSG00000020151	1920.01	0.679891	0.231169	2.9411	0.00327054	0.129704
Ogt	ENSMUSG00000034160	5022.84	-0.440064	0.149576	-2.94207	0.00326021	0.129704
Gm1988	ENSMUSG00000101454	102.431	2.85379	0.970449	2.94069	0.00327477	0.129704
Gm47815	ENSMUSG00000111171	149.996	8.38704	2.85046	2.94235	0.00325733	0.129704
Gm49223	ENSMUSG00000114602	162.487	-3.02869	1.03075	-2.93833	0.00329988	0.130392
Mxi1	ENSMUSG00000025025	3037.65	0.536752	0.182775	2.93667	0.00331754	0.130783
Theg	ENSMUSG00000020317	103.948	3.24306	1.10571	2.933	0.003357	0.131721
Gm12261	ENSMUSG00000081262	93.7168	3.7293	1.27121	2.93366	0.00334989	0.131721
Dusp10	ENSMUSG00000039384	557.731	1.28689	0.438963	2.93166	0.00337158	0.131986
C130083A15Rik	ENSMUSG00000108812	435.525	1.32627	0.452669	2.92989	0.00339082	0.132431
Imp3	ENSMUSG00000032288	175.724	-3.21596	1.09849	-2.92762	0.00341562	0.132441
Cep19	ENSMUSG00000035790	371.448	-1.49781	0.51145	-2.92856	0.0034054	0.132441
Eeig1	ENSMUSG00000039157	3812	0.50038	0.170892	2.92805	0.003411	0.132441
Col8a2	ENSMUSG00000056174	105.711	-2.65717	0.907815	-2.92699	0.00342255	0.132441
Pik3ca	ENSMUSG00000027665	1365.71	0.896595	0.306492	2.92535	0.0034407	0.132838
Zfp202	ENSMUSG00000025602	153.089	-2.13331	0.729843	-2.92297	0.00346711	0.133551
Serpinb6a	ENSMUSG00000060147	11535.4	0.323441	0.110689	2.92207	0.00347711	0.133631
Zfp451	ENSMUSG00000042197	1077.91	-0.929839	0.318572	-2.91878	0.00351409	0.134744
Sfn	ENSMUSG00000047281	2430.93	0.694135	0.23796	2.91703	0.00353383	0.135193
Smc2	ENSMUSG00000028312	628.961	-1.10822	0.380253	-2.91443	0.00356335	0.136013
Iqch	ENSMUSG00000037801	394.581	1.41996	0.487699	2.91155	0.00359638	0.13679
Ighv1-26	ENSMUSG00000094546	1425.67	-0.760135	0.261103	-2.91124	0.00359995	0.13679
Lrpprc	ENSMUSG00000024120	1232.94	-0.797958	0.274252	-2.90958	0.00361914	0.13721
Dusp26	ENSMUSG00000039661	98.1693	-3.68491	1.26809	-2.90589	0.00366212	0.138527
Chd6	ENSMUSG00000057133	1487.6	-0.737128	0.254105	-2.90088	0.00372121	0.140447
Nxpe5	ENSMUSG00000047592	150.418	2.45195	0.845673	2.89941	0.00373867	0.14079
Gm15910	ENSMUSG00000087480	124.131	-8.28896	2.86006	-2.89818	0.00375336	0.141028
C1d	ENSMUSG00000000581	450.92	-1.30437	0.450404	-2.896	0.00377958	0.141696
Igkv9-124	ENSMUSG00000096632	126.35	-3.16491	1.09406	-2.89281	0.00381809	0.142822
Napepld	ENSMUSG00000044968	198.859	-1.9006	0.65893	-2.88437	0.00392199	0.145737
Gm29216	ENSMUSG00000101249	2025.45	-0.897224	0.311036	-2.88463	0.00391877	0.145737
Gm56171	ENSMUSG00002075501	2223.01	-0.826889	0.286658	-2.88458	0.00391936	0.145737
Slc17a3	ENSMUSG00000036083	225.485	2.09073	0.725027	2.88367	0.00393075	0.145741
Tmpo	ENSMUSG00000019961	1962.5	-0.626946	0.217671	-2.88025	0.00397361	0.146046
Mocos	ENSMUSG00000039616	992.457	0.959058	0.332932	2.88064	0.00396865	0.146046
Gm47657	ENSMUSG00000113557	129.554	-2.40107	0.833633	-2.88024	0.00397369	0.146046
Gm55936	ENSMUSG00002075188	1590.9	-0.87063	0.302091	-2.88201	0.00395141	0.146046
Scrib	ENSMUSG00000022568	1136.53	-0.868974	0.302179	-2.87569	0.00403145	0.147272
Mcee	ENSMUSG00000033429	142.875	-2.26756	0.788568	-2.87555	0.0040333	0.147272
Ccdc47	ENSMUSG00000078622	2385.97	-0.628701	0.218575	-2.87636	0.00402287	0.147272
Tceal9	ENSMUSG00000042712	392.228	-1.53058	0.532967	-2.87181	0.00408122	0.148249
Ak9	ENSMUSG00000091415	294.419	1.78479	0.621572	2.87141	0.00408648	0.148249
Vmn1r56	ENSMUSG00000091874	99.8779	4.16739	1.45133	2.87143	0.00408616	0.148249
Diras2	ENSMUSG00000047842	145.132	-2.57798	0.898753	-2.8684	0.00412555	0.149345
Tcp1	ENSMUSG00000068039	1670.65	-0.663308	0.231788	-2.8617	0.00421373	0.15221
Ifrd1	ENSMUSG00000001627	3119.72	0.688687	0.240954	2.85817	0.00426091	0.153248
Paxbp1	ENSMUSG00000022974	1909.32	0.733262	0.256516	2.85855	0.00425587	0.153248
Hsph1	ENSMUSG00000029657	914.463	-0.937952	0.328319	-2.85684	0.00427888	0.153248
Baiap2l1	ENSMUSG00000038859	2931.54	0.593644	0.207792	2.85692	0.00427776	0.153248
Ctss	ENSMUSG00000038642	6044.97	0.410902	0.143957	2.85434	0.00431265	0.154129
Fnbp1l	ENSMUSG00000039735	5476.63	0.424974	0.148974	2.85267	0.00433536	0.154613
Lta	ENSMUSG00000024402	121.345	-3.41236	1.19649	-2.85198	0.0043448	0.154622
Bad	ENSMUSG00000024959	609.934	-1.2035	0.422526	-2.84834	0.00439474	0.156067
Dnmt3l-ps1	ENSMUSG00000081801	142.091	3.35501	1.17816	2.84768	0.00440397	0.156067
Spacdr	ENSMUSG00000029723	3068.45	0.507329	0.178479	2.84252	0.00447589	0.157951
Rpl17	ENSMUSG00000062328	3431.25	-0.546595	0.192253	-2.8431	0.00446768	0.157951
Eif2s1	ENSMUSG00000021116	706.213	-1.12049	0.39449	-2.84036	0.00450631	0.158031
Meak7	ENSMUSG00000034105	258.409	1.6302	0.573918	2.84048	0.00450456	0.158031
Gm44797	ENSMUSG00000109359	143.777	3.18728	1.12196	2.8408	0.00450007	0.158031
Ndfip2	ENSMUSG00000053253	3578.47	0.467595	0.164832	2.83679	0.00455698	0.158815
Zfp771	ENSMUSG00000054716	130.898	-2.97953	1.05012	-2.83732	0.00454937	0.158815
Gm10925	ENSMUSG00000100862	1359.55	-0.914322	0.32227	-2.83713	0.00455205	0.158815
Resf1	ENSMUSG00000032712	3772.61	0.49898	0.175942	2.83605	0.00456754	0.158854
Ap5s1	ENSMUSG00000068264	247.691	-1.88054	0.663628	-2.83373	0.00460078	0.15968
Bst2	ENSMUSG00000046718	212.588	1.85966	0.657942	2.82648	0.00470623	0.162004
Trim12c	ENSMUSG00000057143	1662.21	0.692123	0.244739	2.828	0.00468393	0.162004
Gm13339	ENSMUSG00000082884	180.528	-2.66357	0.942221	-2.82691	0.00469995	0.162004
B130021K23Rik	ENSMUSG00000108042	138.175	2.96752	1.04945	2.8277	0.00468835	0.162004
Thap4	ENSMUSG00000026279	573.492	-1.50429	0.533007	-2.82228	0.00476842	0.163476
Oprd1	ENSMUSG00000050511	120.904	-2.51936	0.892476	-2.82289	0.00475929	0.163476
Ptma	ENSMUSG00000026238	5231.78	-0.48821	0.173065	-2.82097	0.00478788	0.16381
5031425E22Rik	ENSMUSG00000073147	1172.57	0.809672	0.28734	2.81782	0.0048351	0.16509
Tmbim1	ENSMUSG00000006301	3907.22	0.477754	0.169836	2.81303	0.00490773	0.165746
Castor2	ENSMUSG00000015944	2496.79	0.559314	0.19889	2.81218	0.00492068	0.165746
Pim1	ENSMUSG00000024014	1838.51	0.681119	0.242218	2.81201	0.00492323	0.165746
Entpd7	ENSMUSG00000025192	4354.69	0.450115	0.160002	2.81318	0.00490543	0.165746
Reep4	ENSMUSG00000033589	476.232	-1.72752	0.614246	-2.81243	0.00491694	0.165746
Nrg1	ENSMUSG00000062991	1284.58	0.808924	0.28754	2.81326	0.00490419	0.165746
Zfp825	ENSMUSG00000069208	111.468	-2.93027	1.04151	-2.81348	0.00490087	0.165746
F2rl1	ENSMUSG00000021678	1743.24	0.693478	0.246772	2.81019	0.00495118	0.165903
Gm9801	ENSMUSG00000045813	125.162	2.67927	0.953549	2.80978	0.00495747	0.165903
Gm18379	ENSMUSG00000117682	105.641	3.68326	1.31037	2.81086	0.00494086	0.165903
Gm48190	ENSMUSG00000113090	111.121	-3.35538	1.19465	-2.80867	0.0049746	0.166146
Serpinb8	ENSMUSG00000026315	179.084	2.66812	0.950199	2.80797	0.00498556	0.166182
Git1	ENSMUSG00000011877	2031.65	0.596603	0.212563	2.80672	0.00500488	0.166496
Rpl39	ENSMUSG00000079641	628.827	-1.05666	0.376665	-2.80531	0.00502682	0.166896
Taf11	ENSMUSG00000024218	329.456	-1.55098	0.553598	-2.80163	0.00508449	0.167862
Rpl4	ENSMUSG00000032399	7246.19	-0.378541	0.13513	-2.80131	0.0050895	0.167862
Hnrnpa1	ENSMUSG00000046434	2993.83	-0.518054	0.184866	-2.80233	0.00507352	0.167862
Atp5k	ENSMUSG00000050856	1613.5	-0.688848	0.245937	-2.80091	0.0050958	0.167862
Gramd1b	ENSMUSG00000040111	6002.86	0.377316	0.134792	2.79925	0.00512217	0.168401
Picalm	ENSMUSG00000039361	11284.5	0.301906	0.107916	2.79761	0.00514823	0.168928
Gm28437	ENSMUSG00000101111	958.267	-1.00065	0.358204	-2.79352	0.00521373	0.170745
Pml	ENSMUSG00000036986	1491.73	0.814617	0.2919	2.79074	0.00525874	0.171884
Zfp213	ENSMUSG00000071256	116.133	3.23511	1.16074	2.78711	0.00531801	0.173485
H2ax	ENSMUSG00000049932	224.697	-6.24146	2.24256	-2.78319	0.00538275	0.174918
Gal3st2	ENSMUSG00000094651	2187.69	0.616116	0.221354	2.7834	0.00537926	0.174918
Gfap	ENSMUSG00000020932	165.007	2.12435	0.764249	2.77965	0.00544176	0.176496
Acap1	ENSMUSG00000001588	606.432	1.07408	0.386807	2.77677	0.00549015	0.176703
Cep95	ENSMUSG00000018372	551.861	1.16266	0.418475	2.77833	0.00546396	0.176703
Adar	ENSMUSG00000027951	1909.6	0.671567	0.241844	2.77686	0.0054886	0.176703
Elmo1	ENSMUSG00000041112	2026.81	0.607766	0.218854	2.77705	0.00548556	0.176703
Gtpbp2	ENSMUSG00000023952	3912.11	0.507118	0.18272	2.77538	0.00551369	0.177122
Btg2	ENSMUSG00000020423	3112.07	0.492284	0.177997	2.76569	0.00568024	0.181863
Serbp1	ENSMUSG00000036371	5380.42	-0.394248	0.142589	-2.76492	0.00569368	0.181863
Defa26	ENSMUSG00000060070	189.58	-3.01812	1.09138	-2.76542	0.00568499	0.181863
Ngrn	ENSMUSG00000047084	208.728	-1.82274	0.659754	-2.76276	0.00573154	0.182725
Naa35	ENSMUSG00000021555	1145.76	0.77706	0.281463	2.76079	0.00576619	0.182961
Mcfd2	ENSMUSG00000024150	3516.22	0.506008	0.183261	2.76113	0.00576016	0.182961
St6galnac3	ENSMUSG00000052544	384.641	1.32944	0.481595	2.76049	0.00577154	0.182961
4930555F03Rik	ENSMUSG00000031559	157.795	2.47731	0.897972	2.75878	0.00580176	0.183229
Gm39326	ENSMUSG00000110773	191.262	-1.98527	0.71949	-2.75928	0.00579286	0.183229
Tuft1	ENSMUSG00000005968	1176.87	0.799263	0.289847	2.75753	0.00582393	0.183242
Nomo1	ENSMUSG00000030835	2693.33	-0.568773	0.206244	-2.75776	0.00581991	0.183242
Heph	ENSMUSG00000031209	8548.23	0.354412	0.12858	2.75637	0.00584476	0.183538
Gm2108	ENSMUSG00000092031	135.265	2.41068	0.874769	2.75579	0.00585515	0.183538
Ehd4	ENSMUSG00000027293	1682.92	0.693109	0.251635	2.75443	0.00587953	0.183618
Pik3r3	ENSMUSG00000028698	222.414	1.68162	0.610475	2.75461	0.00587613	0.183618
Gmnc	ENSMUSG00000068428	137.575	-3.19658	1.16104	-2.75321	0.00590149	0.183963
Gm10300	ENSMUSG00000070717	120.89	2.32184	0.843994	2.75101	0.00594117	0.184516
Gm13340	ENSMUSG00000083563	1931.39	-0.822827	0.299057	-2.7514	0.0059341	0.184516
Tasor2	ENSMUSG00000033799	1482.23	0.676494	0.246062	2.74928	0.00597256	0.185149
Nod1	ENSMUSG00000038058	304.527	-1.46104	0.531742	-2.74765	0.00600232	0.185389
Pcdh10	ENSMUSG00000049100	167.31	2.31254	0.841536	2.748	0.00599602	0.185389
Gm33111	ENSMUSG00000112569	133.833	2.74346	0.998931	2.7464	0.00602531	0.185758
Gm12844	ENSMUSG00000084260	102.58	-2.47711	0.902515	-2.74468	0.00605703	0.186395
Gm37297	ENSMUSG00000104114	357.554	1.53266	0.558585	2.74382	0.00607287	0.186541
Cd82	ENSMUSG00000027215	5592.77	0.428262	0.156168	2.74231	0.00610087	0.18706
Nmi	ENSMUSG00000026946	2637.13	0.575647	0.210042	2.74063	0.00613209	0.187675
Crip1	ENSMUSG00000006360	13741.1	0.27639	0.100933	2.73834	0.0061751	0.188307
Grid2ip	ENSMUSG00000010825	273.519	2.04823	0.747861	2.73879	0.00616663	0.188307
Iars	ENSMUSG00000037851	870.566	-0.991804	0.362295	-2.73756	0.00618967	0.18841
Gm19269	ENSMUSG00000110238	123.703	-3.10606	1.13521	-2.73612	0.0062169	0.188897
Pla2g15	ENSMUSG00000031903	103.899	3.43636	1.25715	2.73345	0.00626743	0.19009
Mkrn2	ENSMUSG00000000439	323.062	-1.38618	0.507871	-2.72939	0.00634508	0.191068
Gucy1b2	ENSMUSG00000021933	157.173	2.11783	0.775624	2.73048	0.00632418	0.191068
Lypd1	ENSMUSG00000026344	241.159	1.72057	0.630357	2.72952	0.00634276	0.191068
Maf	ENSMUSG00000055435	16872.4	0.267562	0.0979686	2.7311	0.00631239	0.191068
Gm10101	ENSMUSG00000061510	142.82	-2.57845	0.945026	-2.72844	0.00636342	0.191278
Zfp948	ENSMUSG00000067931	311.95	-1.40932	0.516667	-2.72772	0.00637742	0.191357
Gm43920	ENSMUSG00000107534	120.88	-3.47569	1.27518	-2.72564	0.0064176	0.19222
Dhx58	ENSMUSG00000017830	477.281	1.19451	0.438801	2.72221	0.00648463	0.192855
Zbtb42	ENSMUSG00000037638	163.087	2.34788	0.86214	2.72332	0.00646298	0.192855
P3h2	ENSMUSG00000038168	117.169	-2.84207	1.04364	-2.72322	0.00646483	0.192855
Clrn3	ENSMUSG00000050866	4045.27	0.527611	0.193784	2.72268	0.00647542	0.192855
Rpl13	ENSMUSG00000000740	2305.52	-0.568284	0.208954	-2.71966	0.00653483	0.193192
Cst6	ENSMUSG00000024846	587.442	1.11582	0.410332	2.71931	0.00654187	0.193192
H4c6	ENSMUSG00000069274	193.038	-2.02129	0.742907	-2.72078	0.00651271	0.193192
Gm10571	ENSMUSG00000073753	100.788	3.18224	1.17018	2.71944	0.00653933	0.193192
Ghr	ENSMUSG00000055737	1007.91	0.927177	0.341064	2.71848	0.00655823	0.193336
Pccb	ENSMUSG00000032527	1320.9	-0.782628	0.288204	-2.71553	0.00661696	0.193914
Spata2l	ENSMUSG00000033594	180.602	1.82845	0.673291	2.71569	0.00661373	0.193914
2810407A14Rik	ENSMUSG00000055972	121.584	2.85824	1.05269	2.71518	0.00662392	0.193914
H2bc13	ENSMUSG00000094338	115.574	-8.58997	3.16206	-2.71658	0.00659612	0.193914
Lamb3	ENSMUSG00000026639	1638.14	0.886338	0.326636	2.71354	0.00665693	0.194542
Smn1	ENSMUSG00000021645	263.51	-1.53231	0.565271	-2.71076	0.00671295	0.195839
Uba7	ENSMUSG00000032596	1646.26	0.726888	0.268329	2.70895	0.00674975	0.196572
Kcnrg	ENSMUSG00000046168	159.223	-2.18392	0.807064	-2.706	0.00680985	0.19798
Gria1	ENSMUSG00000020524	209.351	1.686	0.623822	2.7027	0.00687794	0.19832
Npc1	ENSMUSG00000024413	2309.73	0.546704	0.202257	2.70302	0.00687128	0.19832
Scd2	ENSMUSG00000025203	3734.35	-0.653896	0.241909	-2.70307	0.00687027	0.19832
1300002E11Rik	ENSMUSG00000097290	673.991	-1.08104	0.400003	-2.70257	0.00688047	0.19832
Gm50462	ENSMUSG00000117775	98.9851	2.8303	1.04678	2.70382	0.00685469	0.19832
Gm45212	ENSMUSG00000108472	146.502	2.66992	0.988865	2.69999	0.00693424	0.199528
Utp20	ENSMUSG00000004356	871.672	-0.847712	0.314294	-2.6972	0.00699261	0.199968
Ppp1r12a	ENSMUSG00000019907	10026.9	0.324573	0.120323	2.69751	0.006986	0.199968
Rbm46	ENSMUSG00000033882	100.49	2.90773	1.07812	2.69704	0.00699596	0.199968
Pcsk9	ENSMUSG00000044254	524.646	-1.38425	0.513471	-2.69586	0.0070208	0.199968
Slc17a5	ENSMUSG00000049624	792.642	0.926744	0.343705	2.69634	0.00701068	0.199968
Igkv1-117	ENSMUSG00000094335	587.523	-1.60112	0.59369	-2.69689	0.00699898	0.199968
Casp4	ENSMUSG00000033538	628.009	1.20485	0.447111	2.69475	0.00704423	0.200297
Rpsa	ENSMUSG00000032518	6599.83	-0.380188	0.141386	-2.689	0.00716659	0.203432
Nrg2	ENSMUSG00000060275	207.234	2.06469	0.768145	2.68789	0.00719052	0.203768
St3gal1	ENSMUSG00000013846	921.164	0.994514	0.37025	2.68606	0.00722995	0.204198
Gm35610	ENSMUSG00000117823	100.814	-2.58194	0.961081	-2.68649	0.00722061	0.204198
Mboat2	ENSMUSG00000020646	270.442	1.61562	0.602171	2.683	0.00729651	0.205517
Rundc3b	ENSMUSG00000040570	622.873	-1.18622	0.442158	-2.68279	0.00730107	0.205517
Snord15a	ENSMUSG00000065822	1794.24	-0.611897	0.228278	-2.68049	0.00735134	0.206309
Mpp4	ENSMUSG00000079550	329.969	1.38248	0.515776	2.68039	0.00735373	0.206309
Trafd1	ENSMUSG00000042726	1898.22	0.6507	0.243149	2.67614	0.00744765	0.208596
Gm31897	ENSMUSG00000108760	105.194	3.19555	1.19439	2.67547	0.00746249	0.208665
Gm50240	ENSMUSG00000117725	177.341	-1.8212	0.680861	-2.67485	0.00747619	0.208701
Gm28497	ENSMUSG00000099804	97.0072	3.13847	1.17418	2.67291	0.00751955	0.209218
Gm42895	ENSMUSG00000106676	103.469	3.12092	1.16752	2.67313	0.00751469	0.209218
Tmod1	ENSMUSG00000028328	110.994	-2.49113	0.934697	-2.66517	0.00769484	0.213741
Gm43507	ENSMUSG00000104894	114.561	2.89814	1.08765	2.66459	0.0077082	0.21376
Wdr95	ENSMUSG00000029658	186.603	1.79249	0.672867	2.66395	0.00772285	0.213814
Cebpz	ENSMUSG00000024081	628.097	-1.06319	0.399424	-2.66181	0.00777213	0.214812
Lair1	ENSMUSG00000055541	643.12	0.995562	0.374092	2.66128	0.00778442	0.214812
Or4d2b	ENSMUSG00000093839	251.138	2.1173	0.79617	2.65935	0.00782908	0.21541
Gm38375	ENSMUSG00000103507	463.302	1.32403	0.497898	2.65924	0.0078317	0.21541
Gm26175	ENSMUSG00000065728	106.818	-2.55845	0.963105	-2.65646	0.00789656	0.21684
Dyrk1a	ENSMUSG00000022897	3814.13	0.42582	0.160409	2.65459	0.00794052	0.217692
Ckap2l	ENSMUSG00000048327	300.23	-1.40184	0.528302	-2.65349	0.00796652	0.218049
Mrps18c	ENSMUSG00000016833	168.33	-1.84518	0.695539	-2.65288	0.00798077	0.218085
Apoc3	ENSMUSG00000032081	1974.28	0.590454	0.222781	2.65038	0.00804012	0.218996
Kif13b	ENSMUSG00000060012	4452.2	0.417302	0.157425	2.65079	0.00803033	0.218996
Chd5	ENSMUSG00000005045	209.656	-1.67643	0.633136	-2.64782	0.00810128	0.219889
Stam	ENSMUSG00000026718	904.227	-0.875751	0.330776	-2.64757	0.00810732	0.219889
Cox7b	ENSMUSG00000031231	3090.67	-0.548536	0.207226	-2.64704	0.00811996	0.219889
Kcns3	ENSMUSG00000043673	148.417	2.78565	1.05258	2.6465	0.00813288	0.219889
Cyp4f16	ENSMUSG00000048440	2252.01	0.55634	0.210263	2.64592	0.00814686	0.219889
BB365896	ENSMUSG00000092323	194.692	1.71762	0.649204	2.64574	0.00815129	0.219889
Ppfibp1	ENSMUSG00000016487	1048.78	0.823998	0.311561	2.64474	0.00817533	0.220184
Kyat1	ENSMUSG00000039648	749.496	0.889918	0.336627	2.64364	0.0082021	0.220461
Zfp786	ENSMUSG00000051499	109.562	2.99856	1.13466	2.6427	0.00822489	0.220461
Asap2	ENSMUSG00000052632	3200.88	0.507555	0.192045	2.6429	0.00821992	0.220461
C030032O16Rik	ENSMUSG00000106063	259.908	1.76963	0.670417	2.6396	0.00830042	0.222132
Mcemp1	ENSMUSG00000013974	102.73	-3.25666	1.23448	-2.63807	0.00833796	0.222293
Crim1	ENSMUSG00000024074	2906.9	0.485752	0.184225	2.63673	0.00837082	0.222293
Pdrg1	ENSMUSG00000027472	208.388	-1.77662	0.67365	-2.6373	0.00835694	0.222293
Dna2	ENSMUSG00000036875	352.115	-1.38018	0.523455	-2.63667	0.00837246	0.222293
Or2ak6	ENSMUSG00000064044	109.278	3.37718	1.28012	2.63818	0.00833531	0.222293
Ankfy1	ENSMUSG00000020790	4254.55	0.490165	0.185985	2.63551	0.00840112	0.222703
4931408C20Rik	ENSMUSG00000073722	200.856	1.73735	0.659848	2.63296	0.00846438	0.223854
Gm42531	ENSMUSG00000107178	157.749	2.82972	1.07484	2.63269	0.00847117	0.223854
Myd88	ENSMUSG00000032508	682.096	0.929558	0.353511	2.6295	0.00855096	0.225255
Zfp809	ENSMUSG00000057982	556.649	-1.07429	0.408636	-2.62897	0.00856432	0.225255
Zcchc3	ENSMUSG00000074682	125.667	3.24922	1.23583	2.62919	0.00855889	0.225255
Pcsk4	ENSMUSG00000020131	95.4948	-3.14724	1.19746	-2.62827	0.00858193	0.225366
Zfp623	ENSMUSG00000050846	362.353	-1.45039	0.552322	-2.62598	0.00863988	0.226534
Adgra1	ENSMUSG00000025475	119.066	2.4238	0.925277	2.61954	0.00880474	0.229102
Ido1	ENSMUSG00000031551	768.057	0.934817	0.356801	2.62	0.00879301	0.229102
Btnl7-ps	ENSMUSG00000061728	3716.69	0.429703	0.164017	2.61987	0.00879631	0.229102
Wfdc3	ENSMUSG00000076434	109.536	2.88766	1.10237	2.6195	0.00880587	0.229102
Gm47602	ENSMUSG00000113472	114.422	-2.33746	0.892093	-2.6202	0.00878795	0.229102
Or5a21	ENSMUSG00000109328	110.318	3.00585	1.14777	2.61886	0.00882239	0.229178
C130089K02Rik	ENSMUSG00000104339	590.437	-0.992715	0.379203	-2.6179	0.00884734	0.22945
Gm19972	ENSMUSG00000112592	531.018	1.18718	0.45357	2.6174	0.00886012	0.22945
Gm28439	ENSMUSG00000100131	439.667	-1.27238	0.486241	-2.61676	0.00887691	0.229532
Hacd1	ENSMUSG00000063275	176.509	-1.77044	0.676794	-2.61592	0.00889863	0.22974
Zdhhc18	ENSMUSG00000037553	588.145	1.05428	0.40314	2.61518	0.00891799	0.229887
Gm15433	ENSMUSG00000118590	172.117	1.85563	0.709855	2.6141	0.00894621	0.230262
Eif2ak1	ENSMUSG00000029613	1700.58	0.611406	0.234059	2.61219	0.00899654	0.230852
6430573P05Rik	ENSMUSG00000102545	142.538	2.05875	0.78806	2.61243	0.00899009	0.230852
Chrna3	ENSMUSG00000032303	182.813	1.77643	0.680281	2.61131	0.00901959	0.231091
Rab11fip1	ENSMUSG00000031488	6762.62	0.352317	0.134984	2.61007	0.00905242	0.231312
Iigp1	ENSMUSG00000054072	848.67	0.868404	0.332729	2.60994	0.00905571	0.231312
Huwe1	ENSMUSG00000025261	8688.16	-0.36241	0.138912	-2.60891	0.00908309	0.23166
Cenpe	ENSMUSG00000045328	939.673	-1.00129	0.383886	-2.60829	0.00909962	0.231731
Cse1l	ENSMUSG00000002718	765.716	-1.05314	0.40404	-2.60653	0.00914641	0.23187
Aatk	ENSMUSG00000025375	134.947	-2.98486	1.14498	-2.6069	0.00913649	0.23187
Kat6b-ps1	ENSMUSG00000099400	150.668	2.85367	1.09465	2.60692	0.00913601	0.23187
Tab2	ENSMUSG00000015755	3142.71	0.462439	0.177504	2.60522	0.0091814	0.232407
Gm42785	ENSMUSG00000106948	121.685	2.18551	0.839147	2.60444	0.00920233	0.232587
Hmmr	ENSMUSG00000020330	297.351	-1.54461	0.593426	-2.60287	0.00924479	0.233197
Eps8l2	ENSMUSG00000025504	6390.9	0.356953	0.137157	2.60252	0.00925419	0.233197
Spc24	ENSMUSG00000074476	99.9645	-3.21771	1.238	-2.59911	0.00934656	0.235173
Ctnna1	ENSMUSG00000037815	17080.4	0.291314	0.112117	2.59831	0.00936831	0.235368
Mtfr1	ENSMUSG00000027601	627.998	1.02559	0.394862	2.59733	0.00939509	0.235689
Slc2a4	ENSMUSG00000018566	217.611	-1.69535	0.653128	-2.59574	0.00943888	0.236435
Tead4	ENSMUSG00000030353	165.755	2.2872	0.881723	2.59401	0.00948625	0.237269
Klf5	ENSMUSG00000005148	10193.8	-0.323202	0.124864	-2.58843	0.00964131	0.23943
Fgf7	ENSMUSG00000027208	236.644	1.78661	0.690038	2.58914	0.00962153	0.23943
Mme	ENSMUSG00000027820	13184.1	0.33728	0.130331	2.58786	0.00965738	0.23943
Klrb1c	ENSMUSG00000030325	244.189	1.53786	0.59438	2.58733	0.00967221	0.23943
Fignl1	ENSMUSG00000035455	174.998	-1.96624	0.759509	-2.58883	0.00963033	0.23943
Nckap5	ENSMUSG00000049690	3176.71	0.544707	0.210424	2.58861	0.00963643	0.23943
Gm47259	ENSMUSG00000113366	153.204	1.9471	0.75242	2.58778	0.00965977	0.23943
Emc6	ENSMUSG00000047260	159.391	-1.89564	0.73297	-2.58624	0.0097029	0.239837
Or51g1	ENSMUSG00000045792	111.054	2.70025	1.04556	2.58259	0.00980613	0.242033
Prdx6	ENSMUSG00000026701	1405.3	-0.653379	0.253152	-2.58098	0.00985207	0.242618
Bst1	ENSMUSG00000029082	3511.28	0.478625	0.18546	2.58075	0.00985867	0.242618
Crybg2	ENSMUSG00000012123	2231.55	0.580405	0.225149	2.57788	0.00994094	0.243575
Iglv1	ENSMUSG00000076934	492.221	-1.15738	0.448798	-2.57885	0.00991295	0.243575
Gm43336	ENSMUSG00000105071	534.754	1.03236	0.40045	2.578	0.00993752	0.243575
Ppia	ENSMUSG00000071866	2442.9	-0.52644	0.20432	-2.57655	0.00997919	0.243802
Gm48767	ENSMUSG00000114387	102.635	2.28374	0.886265	2.57682	0.00997142	0.243802
Sox9	ENSMUSG00000000567	260.213	-1.63485	0.635363	-2.5731	0.0100793	0.244052
Fam98a	ENSMUSG00000002017	497.244	-1.06767	0.415001	-2.5727	0.0100909	0.244052
Noct	ENSMUSG00000023087	2132.52	0.697696	0.271091	2.57366	0.0100629	0.244052
Arid5a	ENSMUSG00000037447	466.161	1.15684	0.449432	2.574	0.0100529	0.244052
Ephx3	ENSMUSG00000037577	136.645	2.05154	0.796693	2.57507	0.0100221	0.244052
Mafb	ENSMUSG00000074622	2692.9	0.523832	0.20353	2.57374	0.0100607	0.244052
Gm37783	ENSMUSG00000102523	294.964	1.78209	0.692182	2.5746	0.0100355	0.244052
Morc3	ENSMUSG00000039456	1781.56	0.612631	0.238294	2.57091	0.0101433	0.244616
Gm10516	ENSMUSG00000097316	327.555	-1.40298	0.545687	-2.57104	0.0101393	0.244616
Tmem11	ENSMUSG00000043284	221.992	-1.61745	0.629311	-2.57018	0.0101644	0.244775
Tfap4	ENSMUSG00000005718	155.778	-2.90044	1.12912	-2.56875	0.0102065	0.245438
Or2z8	ENSMUSG00000069998	139.073	2.95502	1.15087	2.56763	0.0102396	0.245883
Eif4ebp2	ENSMUSG00000020091	2465.14	-0.504645	0.196631	-2.56646	0.0102741	0.246329
Errfi1	ENSMUSG00000028967	2061.69	0.634902	0.247434	2.56594	0.0102895	0.246329
Or1j13	ENSMUSG00000075387	163.676	-2.11249	0.823416	-2.56552	0.0103021	0.246329
Kdelr2	ENSMUSG00000079111	2263.23	0.634797	0.247633	2.56345	0.0103636	0.247448
1700003E16Rik	ENSMUSG00000030030	105.8	-2.98457	1.16456	-2.56283	0.0103822	0.24754
Rpl8	ENSMUSG00000003970	3719.43	-0.434051	0.169432	-2.56179	0.0104133	0.247932
Set	ENSMUSG00000054766	2221.31	-0.550538	0.215028	-2.56031	0.010458	0.248642
Saal1	ENSMUSG00000006763	370.938	-1.30298	0.509209	-2.55882	0.0105027	0.249355
Bcas3	ENSMUSG00000059439	724.585	1.20762	0.472365	2.55654	0.0105719	0.250644
Vmn1r217	ENSMUSG00000115791	130.635	-2.99249	1.17087	-2.55579	0.0105946	0.250828
Arhgef26	ENSMUSG00000036885	1236.44	0.689289	0.26986	2.55424	0.0106419	0.25124
Rpl7	ENSMUSG00000043716	4602.09	-0.399479	0.156394	-2.55431	0.0106399	0.25124
Susd2	ENSMUSG00000006342	3046.13	0.557887	0.218872	2.54892	0.0108057	0.25475
Sppl2a	ENSMUSG00000027366	2701.05	0.514727	0.202002	2.54812	0.0108304	0.254976
Gm2735	ENSMUSG00000085116	109.762	-2.18906	0.859691	-2.54633	0.0108862	0.255932
Ddias	ENSMUSG00000030641	137.347	-1.94673	0.76472	-2.54568	0.0109065	0.256052
Gm45887	ENSMUSG00000110638	125.034	2.16352	0.850569	2.54361	0.0109714	0.257217
Poll	ENSMUSG00000025218	148.438	-2.23794	0.880251	-2.54239	0.0110097	0.257603
Gch1	ENSMUSG00000037580	456.469	1.30077	0.511689	2.54211	0.0110185	0.257603
Ndc1	ENSMUSG00000028614	332.755	-1.6147	0.635504	-2.54082	0.0110594	0.258201
Rcbtb1	ENSMUSG00000035469	2117.11	0.594288	0.234253	2.53695	0.0111822	0.260707
Gm42987	ENSMUSG00000106178	228.163	1.74184	0.686914	2.53575	0.0112206	0.261239
Arhgef9	ENSMUSG00000025656	207.728	1.72107	0.678949	2.5349	0.011248	0.261517
Smim17	ENSMUSG00000093536	140.419	2.67087	1.05441	2.53305	0.0113076	0.262539
Ppp1r15b	ENSMUSG00000046062	6182.1	0.339924	0.134361	2.52994	0.0114083	0.264513
Anpep	ENSMUSG00000039062	185001	0.175775	0.0695264	2.52817	0.0114658	0.26548
Akr1c19	ENSMUSG00000071551	917.279	-0.871871	0.345042	-2.52685	0.011509	0.266114
5033426O07Rik	ENSMUSG00000097097	125.69	-2.25126	0.891108	-2.52636	0.0115252	0.266122
Gpbp1	ENSMUSG00000032745	1237.34	-0.685381	0.271419	-2.52517	0.0115641	0.266403
Gm43682	ENSMUSG00000107019	200.205	-1.69027	0.669408	-2.52503	0.011569	0.266403
Gm37137	ENSMUSG00000102874	152.212	-2.69067	1.06613	-2.52377	0.0116102	0.266988
Wnt3	ENSMUSG00000000125	115.766	-2.10288	0.833588	-2.52269	0.0116461	0.267052
Slc10a1	ENSMUSG00000021135	431.401	1.21292	0.48108	2.52124	0.0116941	0.267052
Nusap1	ENSMUSG00000027306	406.793	-1.50253	0.595957	-2.52121	0.0116953	0.267052
Azgp1	ENSMUSG00000037053	162.806	-1.9832	0.786326	-2.52211	0.0116652	0.267052
Ctdspl	ENSMUSG00000047409	1597.64	-0.639308	0.253529	-2.52163	0.0116812	0.267052
Gm37352	ENSMUSG00000103593	427.661	1.27737	0.506728	2.52082	0.0117082	0.267052
Hsd17b6	ENSMUSG00000025396	885.491	0.797477	0.316763	2.51758	0.0118164	0.268429
Muc5ac	ENSMUSG00000037974	365.377	-1.4911	0.592273	-2.5176	0.0118158	0.268429
Mideas	ENSMUSG00000042507	3013.86	0.509098	0.202144	2.51849	0.0117859	0.268429
Enkd1	ENSMUSG00000013155	144.337	2.49263	0.991145	2.5149	0.0119065	0.269521
Hmgb2	ENSMUSG00000054717	1471.69	-0.660035	0.262377	-2.51559	0.0118833	0.269521
Gm47341	ENSMUSG00000112741	159.997	2.95058	1.17332	2.51473	0.0119125	0.269521
Rusf1	ENSMUSG00000030780	636.238	-0.928311	0.369242	-2.5141	0.0119337	0.269637
Snord87	ENSMUSG00000093178	471.394	-1.36154	0.541856	-2.51274	0.0119798	0.270316
Med28	ENSMUSG00000015804	736.395	0.880547	0.350523	2.5121	0.0120016	0.270447
Tmem143	ENSMUSG00000002781	433.508	-1.26637	0.504577	-2.50977	0.0120811	0.271704
Rps21	ENSMUSG00000039001	1081.07	-0.830413	0.33108	-2.5082	0.012135	0.271704
Oscp1	ENSMUSG00000042616	281.554	1.4515	0.578725	2.5081	0.0121382	0.271704
Rpl3	ENSMUSG00000060036	3668.45	-0.410824	0.163775	-2.50847	0.0121256	0.271704
Gm43314	ENSMUSG00000104528	220.366	1.7823	0.710294	2.50924	0.0120991	0.271704
Ddi1	ENSMUSG00000047619	219.595	1.59063	0.63467	2.50622	0.0122028	0.272311
Acsf2	ENSMUSG00000076435	3227.23	0.443044	0.176786	2.5061	0.012207	0.272311
Miat	ENSMUSG00000097767	217.125	-1.56634	0.62509	-2.50579	0.0122179	0.272311
Gm37080	ENSMUSG00000102651	124.895	-2.28018	0.910093	-2.50544	0.01223	0.272311
Eef1b2	ENSMUSG00000025967	3576.45	-0.414529	0.165534	-2.5042	0.0122728	0.272905
Gm46378	ENSMUSG00000113427	120.348	-2.39157	0.955636	-2.50259	0.0123287	0.273785
6030407O03Rik	ENSMUSG00000100301	119.447	2.1352	0.853378	2.50206	0.0123473	0.273837
Herpud1	ENSMUSG00000031770	1511.5	-0.645472	0.258187	-2.50002	0.0124187	0.274845
Eef1g	ENSMUSG00000071644	2545.42	-0.502265	0.20092	-2.49983	0.0124254	0.274845
Bloc1s4	ENSMUSG00000060708	180.764	-2.91252	1.1655	-2.49894	0.0124566	0.275174
Or4c116	ENSMUSG00000075102	108.89	2.55435	1.02279	2.49743	0.0125097	0.275984
Plac8	ENSMUSG00000029322	5757.43	0.364949	0.146162	2.49688	0.0125291	0.27605
Coasy	ENSMUSG00000001755	476.366	-1.12239	0.449616	-2.49632	0.0125488	0.276123
Pmaip1	ENSMUSG00000024521	2604.2	0.684873	0.274458	2.49536	0.0125829	0.27615
Gm16121	ENSMUSG00000087606	101.276	-2.8982	1.16123	-2.4958	0.0125672	0.27615
Or2at1	ENSMUSG00000073997	128.638	2.31022	0.926194	2.49431	0.0126202	0.276609
Pdk3	ENSMUSG00000035232	776.183	0.845596	0.339135	2.49339	0.0126531	0.276611
Gm42067	ENSMUSG00000110156	246.535	1.47144	0.590036	2.49381	0.0126379	0.276611
Raph1	ENSMUSG00000026014	9302.33	0.318931	0.12798	2.49204	0.0127011	0.27694
Lgals3	ENSMUSG00000050335	4003.65	0.421693	0.169185	2.4925	0.0126848	0.27694
Gpr68	ENSMUSG00000047415	294.796	-1.35457	0.543896	-2.49049	0.0127567	0.277434
Mroh7	ENSMUSG00000047502	996.888	-0.789812	0.317082	-2.49088	0.0127428	0.277434
Tjp2	ENSMUSG00000024812	5747.77	0.34853	0.140017	2.48919	0.0128034	0.278089
Irf9	ENSMUSG00000002325	1172.35	0.767932	0.308569	2.48869	0.0128216	0.278126
Ahr	ENSMUSG00000019256	673.374	0.971709	0.39061	2.48767	0.0128583	0.278556
Osbpl7	ENSMUSG00000038534	908.246	-0.779245	0.313299	-2.48722	0.0128745	0.278556
Kcnv2	ENSMUSG00000047298	102.315	2.45732	0.988985	2.48469	0.0129665	0.280185
Mrpl2	ENSMUSG00000002767	274.587	-2.04168	0.823943	-2.47794	0.0132145	0.28069
Dsc2	ENSMUSG00000024331	6948.07	0.362447	0.146055	2.48159	0.0130799	0.28069
Mal2	ENSMUSG00000024479	1751.77	-0.575793	0.232259	-2.47909	0.0131716	0.28069
Casp7	ENSMUSG00000025076	6299.51	0.333345	0.134447	2.47939	0.0131609	0.28069
Pfkfb4	ENSMUSG00000025648	2617.3	0.492584	0.198787	2.47795	0.0132141	0.28069
Iscu	ENSMUSG00000025825	465.104	-1.06807	0.431073	-2.4777	0.0132233	0.28069
Esrrg	ENSMUSG00000026610	289.916	1.4311	0.576991	2.48028	0.0131281	0.28069
Rasgef1a	ENSMUSG00000030134	100.293	2.2539	0.908474	2.48098	0.0131023	0.28069
Yipf2	ENSMUSG00000032182	122.909	-2.11546	0.853459	-2.47869	0.0131866	0.28069
Sec22a	ENSMUSG00000034473	485.754	-1.15103	0.463523	-2.48321	0.0130203	0.28069
Gm13749	ENSMUSG00000044689	94.5719	3.33422	1.34376	2.48127	0.0130917	0.28069
5730460C07Rik	ENSMUSG00000062046	135.686	-2.69258	1.08496	-2.48174	0.0130743	0.28069
Gm15550	ENSMUSG00000084325	106.328	3.13736	1.26538	2.47937	0.0131613	0.28069
Gm26577	ENSMUSG00000097923	101.114	-3.06451	1.23474	-2.48191	0.013068	0.28069
Pwp1	ENSMUSG00000001785	211.041	-1.62951	0.657977	-2.47655	0.0132658	0.281239
Clca3a1	ENSMUSG00000056025	467.26	1.08393	0.437931	2.47512	0.0133191	0.282013
Cdhr5	ENSMUSG00000025497	25992.8	0.214292	0.086611	2.47419	0.0133539	0.282395
Daam1	ENSMUSG00000034574	3441.85	0.441624	0.178696	2.47138	0.0134594	0.284269
Knstrn	ENSMUSG00000027331	454.355	-1.374	0.556474	-2.46911	0.0135449	0.285716
Ubxn2a	ENSMUSG00000020634	6341.49	0.330893	0.134042	2.46857	0.0135654	0.285789
Gm25099	ENSMUSG00000119227	231.781	-1.48904	0.603356	-2.46793	0.0135897	0.285944
Gm44152	ENSMUSG00000108152	229.192	1.6709	0.67728	2.46707	0.0136224	0.286275
Fgf4	ENSMUSG00000050917	130.726	-2.04568	0.829639	-2.46574	0.013673	0.28698
Rpl36	ENSMUSG00000057863	1071.02	-0.724108	0.29376	-2.46496	0.0137027	0.287245
Nxt2	ENSMUSG00000042271	327.62	-1.3161	0.534095	-2.46416	0.0137334	0.28753
Creb3l2	ENSMUSG00000038648	3450.7	0.483661	0.196408	2.46254	0.0137957	0.288476
Adora1	ENSMUSG00000042429	122.836	-2.06849	0.840577	-2.4608	0.0138627	0.289516
Ptp4a1	ENSMUSG00000026064	96.5769	-2.91061	1.18322	-2.4599	0.0138976	0.289887
Spata13	ENSMUSG00000021990	1153.45	-0.72513	0.294892	-2.45897	0.0139336	0.290278
Stard7	ENSMUSG00000027367	1278.65	-0.766939	0.311969	-2.45838	0.0139564	0.290394
Rps18	ENSMUSG00000008668	2447.39	-0.492964	0.200611	-2.45731	0.0139983	0.290547
Anxa4	ENSMUSG00000029994	21794.8	0.241663	0.0983431	2.45735	0.0139967	0.290547
Rnf31	ENSMUSG00000047098	1407.28	0.654568	0.26665	2.45478	0.0140971	0.291883
Ceacam20	ENSMUSG00000070777	5969.31	0.340704	0.138793	2.45477	0.0140973	0.291883
Slc25a41	ENSMUSG00000011486	119.153	2.86434	1.16791	2.45253	0.0141857	0.292991
Aspn	ENSMUSG00000021388	108.602	-2.28249	0.930512	-2.45294	0.0141693	0.292991
Mrps28	ENSMUSG00000040269	138.053	-2.08508	0.851274	-2.44937	0.0143107	0.29521
Coro1c	ENSMUSG00000004530	4632.38	0.375848	0.153591	2.44707	0.0144022	0.295251
Epha2	ENSMUSG00000006445	2297.76	0.532706	0.217718	2.44677	0.0144142	0.295251
Rps27a	ENSMUSG00000020460	2429.81	-0.501786	0.205162	-2.44581	0.0144528	0.295251
Pnliprp2	ENSMUSG00000025091	464.631	-1.29202	0.528052	-2.44676	0.0144148	0.295251
Edem3	ENSMUSG00000043019	4303.43	-0.377425	0.154269	-2.44654	0.0144237	0.295251
Ubiad1	ENSMUSG00000047719	141.806	-2.76683	1.13041	-2.44763	0.0143799	0.295251
Gabrg3	ENSMUSG00000055026	200.927	2.08366	0.851128	2.44811	0.0143608	0.295251
Gm53028	ENSMUSG00000116590	97.9455	2.4147	0.987281	2.4458	0.0144529	0.295251
Gm37702	ENSMUSG00000104170	230.72	1.55436	0.635756	2.4449	0.0144893	0.295634
Ube2j1	ENSMUSG00000028277	1656.57	-0.646658	0.264599	-2.44391	0.0145289	0.295726
Slx4	ENSMUSG00000039738	1230.41	0.688605	0.281748	2.44405	0.0145236	0.295726
Cyb5r1	ENSMUSG00000026456	216.525	-1.91678	0.7847	-2.4427	0.014578	0.296367
Cd1d1	ENSMUSG00000028076	180.797	1.72354	0.705959	2.44142	0.0146298	0.297061
Pkd1	ENSMUSG00000032855	1509.43	-0.624229	0.255901	-2.43934	0.0147141	0.298412
Asb15	ENSMUSG00000029685	156.085	1.77426	0.727867	2.43762	0.0147843	0.299116
Gm37711	ENSMUSG00000102796	136.341	-3.00191	1.23149	-2.43762	0.0147843	0.299116
Unc50	ENSMUSG00000026111	389.897	-1.29847	0.532804	-2.43704	0.014808	0.299235
Ap3s1	ENSMUSG00000024480	944.883	0.811485	0.333059	2.43646	0.0148319	0.299359
9130204K15Rik	ENSMUSG00000086474	115.118	2.21514	0.909492	2.43558	0.0148681	0.299729
Nos1ap	ENSMUSG00000038473	1835.88	0.575289	0.236369	2.43386	0.0149388	0.300627
Gm37342	ENSMUSG00000102732	203.695	-1.99368	0.819222	-2.43363	0.0149483	0.300627
Gm15500	ENSMUSG00000086583	251.413	-1.45538	0.598211	-2.43288	0.0149791	0.300886
Rfk	ENSMUSG00000024712	13859	0.295741	0.121611	2.43186	0.0150217	0.301096
Cct2	ENSMUSG00000034024	1871.2	-0.539022	0.221723	-2.43106	0.0150546	0.301096
Plekha7	ENSMUSG00000045659	3416.47	0.442421	0.181998	2.43091	0.015061	0.301096
Adh6a	ENSMUSG00000053054	2604.8	0.503404	0.20702	2.43166	0.0150298	0.301096
Tapbp	ENSMUSG00000024308	5235.61	0.368951	0.151928	2.42847	0.0151629	0.302707
Dmbt1	ENSMUSG00000047517	5377.49	-1.27499	0.525096	-2.42811	0.0151776	0.302707
Ppp1r15a	ENSMUSG00000040435	297.752	1.58579	0.653364	2.42711	0.0152195	0.303184
Jak1	ENSMUSG00000028530	4455.29	0.407807	0.168225	2.42418	0.0153431	0.303847
Pik3r2	ENSMUSG00000031834	1660.79	-0.566421	0.233626	-2.42448	0.0153303	0.303847
Igsf10	ENSMUSG00000036334	1055.28	0.693779	0.28602	2.42563	0.0152818	0.303847
Shtn1	ENSMUSG00000041362	1082.54	-0.741029	0.305557	-2.42517	0.0153012	0.303847
Krt72	ENSMUSG00000056605	123.328	-2.98181	1.22993	-2.42438	0.0153346	0.303847
Aoc1l1	ENSMUSG00000068536	159.44	1.78073	0.734809	2.42339	0.0153765	0.304151
Bccip	ENSMUSG00000030983	433.063	-1.16604	0.481357	-2.4224	0.0154182	0.304506
Azin1	ENSMUSG00000037458	6795.64	0.319031	0.131716	2.42211	0.0154306	0.304506
Rbm45	ENSMUSG00000042369	1204.05	-0.72436	0.299162	-2.4213	0.0154653	0.304833
Mief2	ENSMUSG00000018599	171.008	2.07655	0.857994	2.42024	0.0155104	0.305007
Rab20	ENSMUSG00000031504	170.235	-1.8129	0.748988	-2.42047	0.0155006	0.305007
Uhrf1	ENSMUSG00000001228	445.11	-1.39843	0.578264	-2.41832	0.0155925	0.306264
Noa1	ENSMUSG00000036285	157.219	1.9663	0.813417	2.41733	0.0156348	0.306737
Aplp1	ENSMUSG00000006651	3601.04	0.419698	0.173978	2.41236	0.0158496	0.308955
Canx	ENSMUSG00000020368	17211.8	-0.237548	0.0983935	-2.41427	0.015767	0.308955
Pcgf5	ENSMUSG00000024805	1114.99	0.693955	0.287689	2.41217	0.0158579	0.308955
Cpa1	ENSMUSG00000054446	110.959	2.39021	0.99054	2.41304	0.0158203	0.308955
Rpl32	ENSMUSG00000057841	2648.61	-0.62512	0.259101	-2.41265	0.0158369	0.308955
Gm40309	ENSMUSG00000107362	311.018	-1.4118	0.585002	-2.41332	0.0158079	0.308955
Nemp1	ENSMUSG00000040195	780.764	0.896556	0.372101	2.40944	0.0159769	0.310912
Rpp14	ENSMUSG00000023156	243.183	-1.52582	0.633914	-2.40699	0.0160846	0.312577
Lix1	ENSMUSG00000047786	108.387	2.06371	0.857502	2.40665	0.0160996	0.312577
2900076A07Rik	ENSMUSG00000097277	117.782	2.06697	0.859433	2.40504	0.0161705	0.313593
Dner	ENSMUSG00000036766	100.991	2.12385	0.883533	2.40381	0.016225	0.314287
Tnnt3	ENSMUSG00000061723	107.163	2.1024	0.874897	2.40303	0.0162599	0.314601
Zfp622	ENSMUSG00000052253	1416.97	0.638897	0.265963	2.40221	0.0162966	0.314948
Ccdc191	ENSMUSG00000022701	197.677	-1.63493	0.681041	-2.40064	0.0163666	0.315875
Cdr2	ENSMUSG00000030878	2471.52	0.477472	0.198923	2.40029	0.0163821	0.315875
Rrm2	ENSMUSG00000020649	192.423	-1.86129	0.776036	-2.39845	0.0164646	0.316458
Rbmx	ENSMUSG00000031134	599.966	-0.935993	0.390169	-2.39894	0.0164425	0.316458
Cactin	ENSMUSG00000034889	468.162	-1.06572	0.444428	-2.39795	0.016487	0.316458
Fbxo28	ENSMUSG00000047539	568.733	0.959564	0.400162	2.39794	0.0164875	0.316458
Ythdc2	ENSMUSG00000034653	610.329	0.922371	0.384762	2.39725	0.0165186	0.31667
Arel1	ENSMUSG00000042350	1280.33	0.673628	0.281095	2.39645	0.0165549	0.31667
Rrp1b	ENSMUSG00000058392	265.53	-1.56947	0.654802	-2.39686	0.0165363	0.31667
Clps	ENSMUSG00000024225	171.442	-2.86329	1.19507	-2.39591	0.0165791	0.316772
Dapp1	ENSMUSG00000028159	939.21	0.765318	0.319652	2.39423	0.0166554	0.31787
Dock5	ENSMUSG00000044447	8020.07	0.298849	0.124889	2.39292	0.016715	0.318555
Gm26901	ENSMUSG00000097797	104.197	-2.6621	1.11264	-2.39261	0.0167292	0.318555
Ercc5	ENSMUSG00000026048	604.394	1.15523	0.482968	2.39193	0.01676	0.318781
Mrpl54	ENSMUSG00000034932	413.127	-1.23521	0.516766	-2.39027	0.0168359	0.319502
Sppl2b	ENSMUSG00000035206	280.501	-1.73018	0.723756	-2.39056	0.0168227	0.319502
Ppnr	ENSMUSG00000099746	1573.47	0.573364	0.240165	2.38737	0.0169692	0.32167
Clip3	ENSMUSG00000013921	218.646	1.50742	0.631747	2.38612	0.0170274	0.322032
Sspo	ENSMUSG00000029797	543.334	-1.01107	0.423754	-2.38599	0.0170332	0.322032
Parp10	ENSMUSG00000063268	1014.24	0.777371	0.325843	2.38572	0.0170457	0.322032
Gabrb2	ENSMUSG00000007653	113.983	-2.45601	1.02985	-2.38482	0.0170876	0.322461
Erbb3	ENSMUSG00000018166	15051.2	0.246227	0.103384	2.38168	0.017234	0.323773
Slc6a15	ENSMUSG00000019894	156.523	2.08595	0.875686	2.38208	0.0172152	0.323773
Cyp19a1	ENSMUSG00000032274	158.033	-2.08106	0.873557	-2.38228	0.0172057	0.323773
Sobp	ENSMUSG00000038248	94.3304	-3.207	1.34593	-2.38275	0.017184	0.323773
Ifitm1	ENSMUSG00000025491	135.661	-1.88602	0.792272	-2.38053	0.0172879	0.324061
Rps8	ENSMUSG00000047675	3184.42	-0.487291	0.204676	-2.38079	0.0172756	0.324061
Dnm2	ENSMUSG00000033335	10712.2	0.267311	0.112367	2.37891	0.0173638	0.324762
9230116N13Rik	ENSMUSG00000097403	159.948	2.07236	0.871056	2.37914	0.0173533	0.324762
Emc9	ENSMUSG00000022217	268.307	-1.74673	0.734386	-2.37849	0.0173837	0.324772
Kcnn4	ENSMUSG00000054342	389.474	-1.86216	0.78311	-2.37791	0.0174111	0.324795
Gm29040	ENSMUSG00000099576	105.256	-2.9902	1.25763	-2.37765	0.0174235	0.324795
Ehf	ENSMUSG00000012350	1795.74	-0.64212	0.270296	-2.37562	0.0175195	0.325224
Hcfc1	ENSMUSG00000031386	1661.81	-0.619439	0.260762	-2.3755	0.0175253	0.325224
Ccp110	ENSMUSG00000033904	399.433	-1.08264	0.455819	-2.37516	0.0175412	0.325224
Gprc5a	ENSMUSG00000046733	1112.67	0.794536	0.334326	2.37653	0.0174763	0.325224
A930001C03Rik	ENSMUSG00000087132	102.7	2.77933	1.17018	2.37512	0.0175431	0.325224
Gm18068	ENSMUSG00000117182	320.108	1.32416	0.557844	2.37371	0.0176106	0.326115
Impdh2	ENSMUSG00000062867	608.539	-0.979149	0.412827	-2.37182	0.0177009	0.327428
Pno1	ENSMUSG00000020116	236.414	-1.55978	0.658024	-2.3704	0.0177687	0.327961
Zfp599	ENSMUSG00000062794	162.663	-1.75079	0.738513	-2.3707	0.0177545	0.327961
Slc39a8	ENSMUSG00000053897	224.378	-1.53444	0.648252	-2.36704	0.0179308	0.330591
Smg1	ENSMUSG00000030655	10190.5	0.269348	0.11387	2.36541	0.0180103	0.33133
Wdr46-ps	ENSMUSG00000105893	176.162	2.6673	1.12757	2.36553	0.0180042	0.33133
Igsf23	ENSMUSG00000040498	2028.32	0.550196	0.232649	2.36492	0.0180341	0.331406
Hhipl1	ENSMUSG00000021260	135.308	-2.43618	1.03093	-2.36308	0.0181238	0.331968
Banp	ENSMUSG00000025316	420.592	-1.09992	0.46545	-2.36312	0.0181218	0.331968
Fastkd1	ENSMUSG00000027086	285.56	-1.38358	0.585322	-2.36379	0.018089	0.331968
Reg4	ENSMUSG00000027876	345.107	-1.57496	0.666601	-2.36267	0.0181438	0.331972
Thbs1	ENSMUSG00000040152	1572.32	0.574243	0.243114	2.36203	0.0181751	0.332184
Sema6a	ENSMUSG00000019647	5306.01	0.367403	0.155681	2.35998	0.018276	0.333257
Herc4	ENSMUSG00000020064	2178.87	0.553824	0.234708	2.35963	0.0182932	0.333257
Nutm2	ENSMUSG00000071909	101.446	-2.89725	1.2278	-2.35972	0.0182889	0.333257
Serpine2	ENSMUSG00000026249	201.356	1.68843	0.716126	2.35772	0.0183873	0.334248
Gm42748	ENSMUSG00000105742	271.77	1.38147	0.585842	2.35809	0.0183692	0.334248
Aff1	ENSMUSG00000029313	5755.08	0.371483	0.157639	2.35654	0.0184462	0.334595
Renbp	ENSMUSG00000031387	116.229	-2.2385	0.949817	-2.35677	0.0184346	0.334595
Morn1	ENSMUSG00000029049	251.123	-1.63328	0.693451	-2.3553	0.0185078	0.334992
Thoc2l	ENSMUSG00000097392	1478.56	0.629481	0.267237	2.35551	0.0184971	0.334992
Itprid2	ENSMUSG00000027007	7294.68	0.314074	0.133462	2.35327	0.018609	0.336461
Zc3h7a	ENSMUSG00000037965	5414.84	0.33916	0.144165	2.35259	0.0186433	0.336719
Gm43745	ENSMUSG00000105456	1635.04	0.561195	0.238621	2.35183	0.0186815	0.337047
Defa32	ENSMUSG00000094818	125.45	-2.7629	1.17506	-2.35128	0.0187091	0.337184
Alkbh7	ENSMUSG00000002661	102.758	3.39253	1.44381	2.3497	0.0187884	0.338165
Rab11a	ENSMUSG00000004771	1416.12	0.686709	0.292623	2.34673	0.0189388	0.338165
Map3k3	ENSMUSG00000020700	779.364	0.83525	0.355529	2.34932	0.0188079	0.338165
Prr13	ENSMUSG00000023048	5840.26	0.385189	0.164062	2.34782	0.0188834	0.338165
Chmp4c	ENSMUSG00000027536	8331.59	0.291521	0.124217	2.34687	0.0189321	0.338165
Tmed2	ENSMUSG00000029390	1672.86	-0.555574	0.236568	-2.34847	0.0188505	0.338165
Camkv	ENSMUSG00000032936	102.176	2.81475	1.19952	2.34657	0.0189469	0.338165
Il22ra1	ENSMUSG00000037157	3583.95	0.421467	0.179666	2.34584	0.0189845	0.338165
Tln2	ENSMUSG00000052698	1263.43	-0.635868	0.271059	-2.34587	0.0189828	0.338165
Gm20559	ENSMUSG00000106734	541.273	1.11857	0.476299	2.34847	0.0188507	0.338165
Gm22513	ENSMUSG00000119895	8210.41	-0.336674	0.143419	-2.34749	0.0189004	0.338165
Homer3	ENSMUSG00000003573	102.565	-2.88024	1.22875	-2.34405	0.0190758	0.338382
Nfat5	ENSMUSG00000003847	6571.72	0.368067	0.157022	2.34404	0.019076	0.338382
Phkg1	ENSMUSG00000025537	135.334	-2.32408	0.991931	-2.34298	0.0191304	0.338382
Itpr2	ENSMUSG00000030287	4495.32	0.352052	0.150222	2.34354	0.0191018	0.338382
Ptpre	ENSMUSG00000041836	2302.19	0.480353	0.204861	2.34478	0.0190383	0.338382
Or52d3	ENSMUSG00000073926	261.822	1.45341	0.62036	2.34284	0.0191374	0.338382
5033421B08Rik	ENSMUSG00000112276	138.12	-2.55114	1.08884	-2.34299	0.0191302	0.338382
Gm49603	ENSMUSG00000116539	112.533	-2.09803	0.895766	-2.34216	0.0191725	0.338648
Slco2b1	ENSMUSG00000030737	899.106	-0.732157	0.312937	-2.33963	0.019303	0.340595
Ctnnb1	ENSMUSG00000006932	9279.43	0.297013	0.127032	2.33809	0.0193826	0.3406
Slco5a1	ENSMUSG00000025938	251.173	-1.63163	0.697776	-2.33833	0.0193702	0.3406
Nostrin	ENSMUSG00000034738	2838.94	0.4509	0.192884	2.33767	0.0194044	0.3406
Gpx1	ENSMUSG00000063856	1137.57	-0.722715	0.308983	-2.33901	0.0193348	0.3406
Eif3g	ENSMUSG00000070319	755.425	-0.919955	0.393498	-2.33789	0.0193931	0.3406
Cylc2	ENSMUSG00000039555	166.663	1.75378	0.750813	2.33584	0.0194998	0.341917
Ppic	ENSMUSG00000024538	137.662	-1.98044	0.848823	-2.33316	0.0196396	0.342519
Impg2	ENSMUSG00000035270	350.846	1.3678	0.586141	2.33356	0.0196186	0.342519
Tubb4b	ENSMUSG00000036752	5723.9	0.332135	0.142291	2.33419	0.0195858	0.342519
Adh7	ENSMUSG00000055301	98.1991	-2.9078	1.24593	-2.33384	0.0196039	0.342519
Gm37036	ENSMUSG00000102565	157.79	-1.82692	0.782982	-2.33329	0.0196331	0.342519
C030017G13Rik	ENSMUSG00000107050	116.177	-2.75788	1.1822	-2.33285	0.0196562	0.342519
9630028I04Rik	ENSMUSG00000117916	113.26	2.48956	1.06736	2.33244	0.0196775	0.342535
Nat10	ENSMUSG00000027185	443.42	-1.09371	0.469299	-2.33052	0.0197785	0.343583
Lrp6	ENSMUSG00000030201	6519.39	-0.387485	0.166251	-2.33072	0.0197683	0.343583
Luzp1	ENSMUSG00000001089	9679.42	0.301353	0.12935	2.32975	0.0198193	0.343936
Mroh4	ENSMUSG00000022603	179.043	1.70214	0.730944	2.32869	0.0198758	0.344561
D130062J10Rik	ENSMUSG00000114598	230.308	1.48638	0.639204	2.32536	0.020053	0.347275
Gpr34	ENSMUSG00000040229	144.213	-1.84011	0.791936	-2.32355	0.0201494	0.348586
Smoc2	ENSMUSG00000023886	407.115	-1.39469	0.600563	-2.3223	0.0202167	0.349392
Gm42659	ENSMUSG00000105655	232.225	1.52481	0.657068	2.32062	0.0203071	0.350595
Dip2a	ENSMUSG00000020231	1059.77	-0.701457	0.30235	-2.32002	0.02034	0.350802
Igkv9-120	ENSMUSG00000094872	144.461	-2.58759	1.11637	-2.31787	0.0204567	0.352093
Gm27162	ENSMUSG00000099025	187.125	-1.81867	0.784592	-2.31798	0.0204507	0.352093
Sdha	ENSMUSG00000021577	6597.6	-0.360934	0.15578	-2.31695	0.0205065	0.35259
Arhgap17	ENSMUSG00000030766	3069.1	0.52025	0.22464	2.31593	0.0205621	0.352825
Snrnp70	ENSMUSG00000063511	3696.88	-0.378728	0.163517	-2.31614	0.0205507	0.352825
Paip1	ENSMUSG00000025451	1184.61	-0.630798	0.272469	-2.31512	0.0206062	0.353223
Actr3	ENSMUSG00000026341	13415.9	0.250365	0.10817	2.31454	0.020638	0.353407
Tfr2	ENSMUSG00000029716	112.115	-2.22147	0.960063	-2.31388	0.0206743	0.353436
Rmdn2	ENSMUSG00000036368	202.806	-1.49137	0.644568	-2.31375	0.0206817	0.353436
Mlxipl	ENSMUSG00000005373	3653.98	-0.429487	0.185784	-2.31176	0.020791	0.353487
Cbx5	ENSMUSG00000009575	2559.96	-0.467789	0.202384	-2.31139	0.0208112	0.353487
Psmd1	ENSMUSG00000026229	1844	-0.531088	0.229807	-2.31102	0.0208317	0.353487
Zfp94	ENSMUSG00000074282	183.305	-2.17753	0.942048	-2.31149	0.0208058	0.353487
Igkv16-104	ENSMUSG00000076522	241.977	-1.84379	0.797118	-2.31307	0.0207186	0.353487
Gm13535	ENSMUSG00000084292	149.515	1.96806	0.851575	2.31108	0.0208287	0.353487
Gm28536	ENSMUSG00000100927	138.585	2.02779	0.876892	2.31247	0.0207518	0.353487
Efcab5	ENSMUSG00000050944	389.692	-1.21275	0.524893	-2.31048	0.0208617	0.35364
Ptger2	ENSMUSG00000037759	238.643	1.35936	0.588512	2.30982	0.0208983	0.353905
Cnksr1	ENSMUSG00000028841	806.877	0.793367	0.343856	2.30727	0.02104	0.355394
Pkm	ENSMUSG00000032294	6610.6	0.310354	0.13451	2.30728	0.021039	0.355394
Rpl12	ENSMUSG00000038900	2169.67	-0.504028	0.218469	-2.30709	0.0210496	0.355394
Gm25835	ENSMUSG00000089542	1446.43	-0.613734	0.266065	-2.30671	0.0210712	0.355402
Rhou	ENSMUSG00000039960	1792.66	0.529185	0.229605	2.30477	0.0211797	0.356875
Dcps	ENSMUSG00000032040	146.073	-1.7441	0.75716	-2.30348	0.0212519	0.357733
Ncapg2	ENSMUSG00000042029	495.789	-1.11273	0.483642	-2.30072	0.0214072	0.359951
Foxo4	ENSMUSG00000042903	581.307	-0.892483	0.387971	-2.30039	0.0214264	0.359951
Tmem128	ENSMUSG00000067365	315.336	1.22235	0.531899	2.29808	0.0215572	0.36128
Cisd3	ENSMUSG00000078695	713.51	-0.930751	0.405052	-2.29786	0.0215699	0.36128
Gm20789	ENSMUSG00000113354	139.722	1.89185	0.823084	2.29849	0.0215338	0.36128
Ccl25	ENSMUSG00000023235	10790.4	-0.255712	0.111365	-2.29617	0.0216661	0.36253
E2f4	ENSMUSG00000014859	1159.89	-0.668068	0.291103	-2.29495	0.0217358	0.36266
Tars	ENSMUSG00000022241	1521.16	-0.586318	0.255476	-2.29501	0.0217327	0.36266
Gm6284	ENSMUSG00000109991	188.127	-1.61023	0.701653	-2.29491	0.0217385	0.36266
Klhl24	ENSMUSG00000062901	1143.03	-0.664544	0.28964	-2.29438	0.0217687	0.362804
Vwa1	ENSMUSG00000042116	1511.35	0.594559	0.259212	2.29372	0.0218067	0.362993
Eif5a	ENSMUSG00000078812	2886.02	-0.416042	0.181406	-2.29343	0.0218232	0.362993
Pcdhga6	ENSMUSG00000103793	98.0965	-2.11838	0.923956	-2.29273	0.0218634	0.363303
Mrnip	ENSMUSG00000020381	102.573	-2.76823	1.20775	-2.29206	0.0219022	0.363589
Syt5	ENSMUSG00000004961	156.263	1.65594	0.722646	2.2915	0.0219345	0.363767
Bcl2l1	ENSMUSG00000007659	1815.64	0.562502	0.245567	2.29063	0.0219848	0.364243
Arhgef39	ENSMUSG00000051517	200.004	-1.66399	0.726903	-2.28916	0.0220702	0.365298
Rce1	ENSMUSG00000024889	200.302	-1.62364	0.70947	-2.28852	0.0221073	0.365553
1700017G19Rik	ENSMUSG00000037884	98.0411	2.29949	1.00512	2.28777	0.022151	0.365557
Cdpf1	ENSMUSG00000064284	152.298	-1.80754	0.789976	-2.2881	0.0221318	0.365557
Aldh3a1	ENSMUSG00000019102	120.102	-2.75854	1.20648	-2.28643	0.0222288	0.366482
Mmp23	ENSMUSG00000029061	134.316	2.00911	0.879269	2.28498	0.0223141	0.367442
Midn	ENSMUSG00000035621	3773.62	0.378448	0.165672	2.28432	0.0223525	0.367442
H4c8	ENSMUSG00000060981	555.756	-0.924518	0.404686	-2.28453	0.0223402	0.367442
Insig2	ENSMUSG00000003721	1386.24	0.574241	0.252058	2.27821	0.0227141	0.367642
Prpf31	ENSMUSG00000008373	541.543	0.956183	0.419708	2.27821	0.0227142	0.367642
Pyy	ENSMUSG00000017311	97.4132	-2.68042	1.17488	-2.28144	0.0225223	0.367642
Gga3	ENSMUSG00000020740	617.666	-0.896039	0.393186	-2.27892	0.0226718	0.367642
Cmbl	ENSMUSG00000022235	1931.41	-0.501308	0.219823	-2.28051	0.0225776	0.367642
Runx1	ENSMUSG00000022952	1213.4	0.667253	0.292359	2.28231	0.0224711	0.367642
A3galt2	ENSMUSG00000028794	172.92	-2.44574	1.07246	-2.28051	0.0225777	0.367642
Rpn1	ENSMUSG00000030062	2892.99	-0.436059	0.190972	-2.28337	0.0224087	0.367642
Eif2s3x	ENSMUSG00000035150	640.617	-0.85418	0.374864	-2.27864	0.0226885	0.367642
Rpl27a	ENSMUSG00000046364	1569.39	-0.564401	0.247326	-2.28201	0.0224885	0.367642
Fam174a	ENSMUSG00000051185	196.037	1.59878	0.700947	2.28088	0.0225554	0.367642
Tyw1	ENSMUSG00000056310	768.121	0.764814	0.33549	2.27969	0.022626	0.367642
Snora21	ENSMUSG00000064901	1095.41	-0.664815	0.291684	-2.27923	0.0226534	0.367642
Fndc10	ENSMUSG00000074738	101.769	-3.19374	1.39931	-2.28237	0.0224677	0.367642
Gm28661	ENSMUSG00000102070	857.203	-0.968001	0.424492	-2.28037	0.0225855	0.367642
Gm37924	ENSMUSG00000102482	113.839	2.36456	1.037	2.28019	0.0225963	0.367642
Arhgef16	ENSMUSG00000029032	4253.52	0.427819	0.187831	2.27768	0.0227454	0.367794
Fh1	ENSMUSG00000026526	584.972	-0.951146	0.417687	-2.27718	0.0227757	0.367931
Dstn	ENSMUSG00000015932	16982.4	0.280452	0.123233	2.27579	0.0228585	0.368208
Ms4a4d	ENSMUSG00000024678	235.636	1.53979	0.676493	2.27614	0.0228374	0.368208
Gm49797	ENSMUSG00000116858	180.158	1.84844	0.811968	2.27649	0.0228167	0.368208
Gm34589	ENSMUSG00000115816	110.506	2.51325	1.10483	2.27479	0.0229188	0.368826
Zfp385c	ENSMUSG00000014198	162.302	-1.8817	0.827528	-2.27388	0.0229732	0.369048
H2bc21	ENSMUSG00000068854	167.302	2.75407	1.21121	2.27383	0.0229765	0.369048
Abhd10	ENSMUSG00000033157	187.874	-2.34508	1.0325	-2.27127	0.0231304	0.370867
C730036E19Rik	ENSMUSG00000102095	98.7568	2.30961	1.0169	2.27122	0.0231338	0.370867
Numb	ENSMUSG00000021224	4958.54	0.35224	0.155187	2.26978	0.023221	0.370939
Cipc	ENSMUSG00000034157	754.948	-0.874738	0.385303	-2.27026	0.0231916	0.370939
Mfhas1	ENSMUSG00000070056	867.735	0.853896	0.376195	2.26982	0.0232183	0.370939
Gm48855	ENSMUSG00000111160	363.976	1.22802	0.541052	2.26969	0.0232264	0.370939
Or2c1	ENSMUSG00000059043	279.87	1.27581	0.56228	2.269	0.0232685	0.371045
5430434F05Rik	ENSMUSG00000108780	437.193	-1.0596	0.467019	-2.26886	0.0232771	0.371045
Arl5b	ENSMUSG00000017418	1250.46	0.598496	0.264018	2.26688	0.0233977	0.371911
Plxnb2	ENSMUSG00000036606	10275.7	0.265545	0.117129	2.26712	0.0233826	0.371911
Naaladl1	ENSMUSG00000054999	40122.1	0.18016	0.0794654	2.26714	0.0233815	0.371911
Creg2	ENSMUSG00000050967	174.373	-1.84682	0.815022	-2.26597	0.0234532	0.372441
Eps8	ENSMUSG00000015766	13143	0.251564	0.111132	2.26365	0.0235954	0.372852
Micall2	ENSMUSG00000036718	632.59	-1.02869	0.454386	-2.26391	0.0235795	0.372852
Ier5	ENSMUSG00000056708	1949.17	0.578913	0.255643	2.26454	0.0235409	0.372852
Gm15859	ENSMUSG00000086944	102.362	2.74433	1.2125	2.26336	0.0236134	0.372852
Slmapos2	ENSMUSG00000090104	123.933	2.55741	1.12995	2.26329	0.0236178	0.372852
A930033H14Rik	ENSMUSG00000090622	158.63	1.9994	0.882754	2.26495	0.0235156	0.372852
Gm42881	ENSMUSG00000105973	350.478	1.12705	0.498029	2.26303	0.0236341	0.372852
Unc5b	ENSMUSG00000020099	2491.21	0.455914	0.201631	2.26113	0.0237512	0.373649
Ighv1-64	ENSMUSG00000094088	386.434	-7.42351	3.28263	-2.26145	0.0237312	0.373649
Gm28187	ENSMUSG00000099375	119.185	-1.99989	0.884341	-2.26144	0.023732	0.373649
Gm29666	ENSMUSG00000100967	217.747	1.59412	0.705623	2.25916	0.0238733	0.375219
AW011738	ENSMUSG00000078349	352.005	1.10652	0.490066	2.2579	0.0239521	0.376106
Zfp651	ENSMUSG00000013419	144.552	-1.68021	0.744976	-2.25539	0.0241087	0.377509
Hnrnpk	ENSMUSG00000021546	5529.43	-0.360427	0.159782	-2.25573	0.0240873	0.377509
Muc3	ENSMUSG00000037390	287212	0.575332	0.255073	2.25556	0.0240981	0.377509
Inpp5e	ENSMUSG00000026925	275.983	-1.51262	0.670907	-2.2546	0.0241587	0.377799
Gm37161	ENSMUSG00000104519	105.471	1.97097	0.874284	2.25438	0.0241721	0.377799
St14	ENSMUSG00000031995	5792.11	0.311985	0.138483	2.25288	0.0242669	0.378929
Itga6	ENSMUSG00000027111	6967.99	0.326819	0.145102	2.25234	0.0243005	0.379101
Igkv1-110	ENSMUSG00000093861	836.922	-2.5374	1.12715	-2.25116	0.0243751	0.379913
Gm38058	ENSMUSG00000102140	114.154	-2.92156	1.29808	-2.25069	0.0244054	0.380033
Zbed4-ps2	ENSMUSG00000099901	113.849	-2.93677	1.30513	-2.25018	0.0244373	0.380066
Gm42907	ENSMUSG00000106254	100.134	2.03605	0.904936	2.24994	0.0244527	0.380066
Mtmr4	ENSMUSG00000018401	4708.31	0.359085	0.159719	2.24822	0.024562	0.380572
Bub1	ENSMUSG00000027379	151.594	-1.73164	0.770071	-2.24867	0.0245335	0.380572
Tars2	ENSMUSG00000028107	1054.13	-0.893224	0.397415	-2.24759	0.0246026	0.380572
Ostm1	ENSMUSG00000038280	618.592	-0.864599	0.384728	-2.2473	0.0246209	0.380572
Prokr2	ENSMUSG00000050558	221.156	1.60887	0.715886	2.24738	0.0246157	0.380572
Defa33	ENSMUSG00000094362	112.481	-2.74388	1.22022	-2.24869	0.0245323	0.380572
Alx4	ENSMUSG00000040310	168.138	-1.61751	0.719976	-2.24662	0.0246643	0.380893
C730027H18Rik	ENSMUSG00000112366	132.16	-2.52143	1.12321	-2.24484	0.0247785	0.382306
Rhoc	ENSMUSG00000002233	1832.5	0.556442	0.248091	2.2429	0.0249036	0.383229
Abracl	ENSMUSG00000078453	358.706	1.08046	0.481735	2.24285	0.0249066	0.383229
Or2t35	ENSMUSG00000091809	115.459	-3.45008	1.53778	-2.24355	0.0248617	0.383229
Rps14	ENSMUSG00000024608	1762.77	-0.539434	0.240609	-2.24195	0.0249646	0.383771
Uck2	ENSMUSG00000026558	543.42	-1.02185	0.45601	-2.24085	0.0250361	0.384518
Cpox	ENSMUSG00000022742	708.61	-0.818584	0.365381	-2.24036	0.0250677	0.384652
Gars	ENSMUSG00000029777	1597.02	-0.541512	0.241752	-2.23995	0.0250944	0.384712
Spcs3	ENSMUSG00000054408	1197.23	-0.602842	0.269268	-2.23882	0.0251676	0.385483
Pglyrp2	ENSMUSG00000079563	150.193	1.74112	0.77786	2.23834	0.0251989	0.385612
Chpt1	ENSMUSG00000060002	1467.01	-0.674061	0.301231	-2.23769	0.0252412	0.385909
Ercc3	ENSMUSG00000024382	1197.76	-0.615516	0.275402	-2.23497	0.0254193	0.387499
Hbegf	ENSMUSG00000024486	1426.78	0.663993	0.2971	2.23491	0.0254233	0.387499
Acsl4	ENSMUSG00000031278	536.744	0.887228	0.396859	2.23563	0.0253763	0.387499
Klhl18	ENSMUSG00000054792	987.756	0.662992	0.296681	2.2347	0.0254373	0.387499
Blm	ENSMUSG00000030528	287.652	-1.20384	0.538832	-2.23416	0.0254724	0.387683
Ephx2	ENSMUSG00000022040	4193.88	0.358125	0.160346	2.23345	0.0255194	0.388046
Lcmt2	ENSMUSG00000074890	162.891	-1.75298	0.785399	-2.23197	0.0256173	0.389184
Slc25a44	ENSMUSG00000050144	1889.12	0.490477	0.219831	2.23116	0.0256706	0.389643
Prps2	ENSMUSG00000025742	279.899	-1.23304	0.55278	-2.23061	0.0257068	0.38984
Ttc16	ENSMUSG00000039021	290.052	-1.39672	0.626297	-2.23013	0.0257387	0.389973
Prelid3b	ENSMUSG00000016257	1100.16	-0.664231	0.298128	-2.22801	0.0258801	0.390358
Rpl19	ENSMUSG00000017404	3068.14	-0.415578	0.186522	-2.22804	0.0258781	0.390358
Btf3l4	ENSMUSG00000028568	334.761	-1.12317	0.503956	-2.22871	0.0258333	0.390358
Gm13807	ENSMUSG00000085852	122.986	1.80087	0.807862	2.22918	0.0258016	0.390358
9430034N14Rik	ENSMUSG00000102964	312.28	1.19196	0.534855	2.22858	0.0258421	0.390358
Capn13	ENSMUSG00000043705	436.787	-1.03672	0.465719	-2.22607	0.0260094	0.390775
D430041D05Rik	ENSMUSG00000068373	383.418	-1.2468	0.560036	-2.22629	0.0259947	0.390775
Gm15581	ENSMUSG00000085264	132.457	2.0288	0.911337	2.22618	0.026002	0.390775
6030469F06Rik	ENSMUSG00000095953	115.659	1.9009	0.854007	2.22586	0.0260238	0.390775
Gm37238	ENSMUSG00000103373	164.001	-1.65198	0.742007	-2.22636	0.0259899	0.390775
Gsr	ENSMUSG00000031584	3651.68	-0.381293	0.171586	-2.22217	0.0262719	0.394149
Gm42930	ENSMUSG00000106940	173.326	1.68967	0.760546	2.22165	0.0263072	0.394326
Cacna1h	ENSMUSG00000024112	480.921	-0.944888	0.425483	-2.22074	0.0263684	0.394892
Uqcc1	ENSMUSG00000005882	618.085	-0.950112	0.427986	-2.21996	0.0264215	0.395336
Zc3h18	ENSMUSG00000017478	3331.13	-0.44147	0.198947	-2.21903	0.0264848	0.395931
Mrpl46	ENSMUSG00000030612	227.641	-1.4455	0.651519	-2.21867	0.0265094	0.395947
Cflar	ENSMUSG00000026031	5561.41	0.325702	0.146851	2.2179	0.0265614	0.396051
Gm44154	ENSMUSG00000107428	107.351	-2.00118	0.902298	-2.21787	0.0265634	0.396051
Stxbp5l	ENSMUSG00000022829	163.291	1.99498	0.899806	2.21713	0.0266145	0.396462
Adamts4	ENSMUSG00000006403	172.151	1.76518	0.796365	2.21654	0.0266544	0.396706
Plp2	ENSMUSG00000031146	207.726	-1.63598	0.738204	-2.21616	0.0266803	0.396741
Nup50	ENSMUSG00000016619	1633.85	-0.54688	0.247012	-2.21399	0.0268298	0.397508
Fads2	ENSMUSG00000024665	985.774	-0.952181	0.430078	-2.21397	0.0268306	0.397508
Otc	ENSMUSG00000031173	2263.34	-0.485386	0.219299	-2.21335	0.0268737	0.397508
Cgnl1	ENSMUSG00000032232	402.479	-1.11204	0.50217	-2.21447	0.0267962	0.397508
B430306N03Rik	ENSMUSG00000043740	121.6	-2.47096	1.11575	-2.21462	0.0267863	0.397508
Gm47059	ENSMUSG00000111498	131.121	-2.80351	1.26662	-2.21338	0.0268717	0.397508
Lpin3	ENSMUSG00000027412	1757.71	0.510987	0.23096	2.21245	0.0269356	0.398074
Slc6a17	ENSMUSG00000027894	171.905	-2.11841	0.958244	-2.21072	0.0270554	0.398562
Kdm8	ENSMUSG00000030752	100.02	-2.37638	1.07499	-2.2106	0.0270633	0.398562
Rpl29	ENSMUSG00000048758	3078.46	-0.436292	0.197275	-2.21159	0.0269948	0.398562
Lonrf2	ENSMUSG00000048814	198.041	1.46915	0.6644	2.21125	0.0270188	0.398562
Aifm2	ENSMUSG00000020085	266.946	1.30482	0.590639	2.20917	0.0271629	0.39933
Vmn2r4	ENSMUSG00000092049	147.462	1.949	0.882148	2.20938	0.0271479	0.39933
Kctd2	ENSMUSG00000016940	503.855	-0.921265	0.417354	-2.20739	0.0272866	0.400449
Cd2ap	ENSMUSG00000061665	11090.9	-0.239204	0.108364	-2.20741	0.0272852	0.400449
Ptger4	ENSMUSG00000039942	1050.48	0.867237	0.393233	2.2054	0.0274258	0.402142
Rad51	ENSMUSG00000027323	371.211	-1.2295	0.557979	-2.20349	0.0275604	0.403551
Trgc2	ENSMUSG00000076752	134.567	2.54737	1.1562	2.20323	0.0275787	0.403551
Klhl33	ENSMUSG00000090799	190.224	-1.93629	0.87893	-2.20301	0.0275938	0.403551
Prkcd	ENSMUSG00000021948	6846.23	0.294173	0.133657	2.20095	0.0277395	0.405329
Nubp1	ENSMUSG00000022503	350.766	-1.13849	0.517466	-2.20013	0.0277978	0.405828
Rab10	ENSMUSG00000020671	2601.94	-0.422936	0.192282	-2.19956	0.027838	0.406063
Znhit3	ENSMUSG00000020526	120.635	2.32644	1.05826	2.19836	0.0279235	0.406958
Rpgrip1	ENSMUSG00000057132	457.187	-1.3873	0.631272	-2.19762	0.027976	0.40737
Zkscan17	ENSMUSG00000020472	174.913	-1.83382	0.8347	-2.19698	0.028022	0.407688
Arhgef5	ENSMUSG00000033542	8017.34	0.293264	0.133549	2.19593	0.028097	0.408074
Jmjd1c	ENSMUSG00000037876	7050.93	0.286094	0.13028	2.19599	0.0280925	0.408074
Trappc12	ENSMUSG00000020628	903.242	-0.681754	0.310784	-2.19366	0.02826	0.40959
Fabp5	ENSMUSG00000027533	131.835	-1.82875	0.833857	-2.19312	0.0282988	0.40959
Sidt2	ENSMUSG00000034908	2508.83	0.427206	0.194769	2.1934	0.0282782	0.40959
Rnf24	ENSMUSG00000048911	536.531	0.941456	0.429103	2.19401	0.0282347	0.40959
Trmt6	ENSMUSG00000037376	360.445	-1.06615	0.486375	-2.19203	0.028377	0.41037
Tdrd7	ENSMUSG00000035517	2924.49	0.411342	0.187698	2.19151	0.0284151	0.410414
Snord55	ENSMUSG00000092680	157.718	-1.64663	0.751434	-2.19132	0.0284288	0.410414
Lipa	ENSMUSG00000024781	1207.72	0.728317	0.332428	2.19091	0.0284587	0.410492
Lasp1	ENSMUSG00000038366	15069.3	0.23144	0.105723	2.18912	0.0285881	0.411302
Disc1	ENSMUSG00000043051	111.997	1.98218	0.905363	2.18937	0.0285699	0.411302
Gm37499	ENSMUSG00000103901	136.452	-2.3245	1.06158	-2.18966	0.0285488	0.411302
Spink4	ENSMUSG00000028415	1364.17	-0.62019	0.283494	-2.18766	0.0286941	0.412475
1700008O03Rik	ENSMUSG00000008028	158.51	1.70035	0.778083	2.18531	0.0288664	0.414413
Agmat	ENSMUSG00000040706	116.565	-2.2638	1.03616	-2.18481	0.0289028	0.414413
Rps15	ENSMUSG00000063457	1434.97	-0.633096	0.28976	-2.1849	0.0288961	0.414413
Mx1	ENSMUSG00000000386	408.94	1.01861	0.466321	2.18435	0.0289364	0.414542
Ston2	ENSMUSG00000020961	2805.55	0.41276	0.189228	2.18128	0.0291624	0.415202
Slc5a11	ENSMUSG00000030769	1335.9	-0.604907	0.277347	-2.18105	0.0291798	0.415202
Cd3e	ENSMUSG00000032093	571.56	0.973303	0.446029	2.18215	0.0290984	0.415202
BC034090	ENSMUSG00000033722	250.702	-1.26952	0.581905	-2.18166	0.0291349	0.415202
Shc4	ENSMUSG00000035109	192.172	-2.35321	1.07859	-2.18175	0.029128	0.415202
Tmem236	ENSMUSG00000061531	4041.97	0.354135	0.162215	2.18311	0.0290274	0.415202
Rny1	ENSMUSG00000065701	268.697	-1.50932	0.691603	-2.18234	0.0290841	0.415202
Rasgef1b	ENSMUSG00000089809	2001.94	0.494592	0.226685	2.18185	0.0291205	0.415202
Socs3	ENSMUSG00000053113	538.252	1.15179	0.528303	2.18017	0.0292451	0.415779
Pxdc1	ENSMUSG00000021411	796.215	0.995031	0.45673	2.1786	0.0293616	0.415828
Banf1	ENSMUSG00000024844	377.009	-1.16407	0.534243	-2.17891	0.0293385	0.415828
Lao1	ENSMUSG00000024903	104.707	1.97378	0.905931	2.17873	0.0293518	0.415828
Exosc4	ENSMUSG00000034259	110.415	2.24099	1.0287	2.17846	0.0293721	0.415828
Zfp236	ENSMUSG00000041258	1643.15	0.534388	0.24526	2.17886	0.0293418	0.415828
Olfm1	ENSMUSG00000026833	207.673	1.38818	0.637911	2.17613	0.0295454	0.416784
S100a11	ENSMUSG00000027907	803.038	0.886807	0.407486	2.17629	0.0295337	0.416784
Ruvbl1	ENSMUSG00000030079	237.341	-1.4971	0.687812	-2.17661	0.0295099	0.416784
Rab27a	ENSMUSG00000032202	596.377	0.833116	0.382885	2.17589	0.0295634	0.416784
Rell1	ENSMUSG00000047881	1114.77	0.621742	0.285614	2.17686	0.0294908	0.416784
Phb2	ENSMUSG00000004264	1206.49	-0.632365	0.29081	-2.1745	0.0296678	0.417906
Stpg1	ENSMUSG00000028801	106.065	-1.96655	0.904656	-2.17381	0.0297192	0.418212
Gm55276	ENSMUSG00002075551	2276.09	-0.603157	0.277499	-2.17355	0.0297392	0.418212
Eif2s2	ENSMUSG00000074656	2406.04	-0.504357	0.23211	-2.17292	0.0297864	0.418526
Scamp3	ENSMUSG00000028049	578.04	-0.827947	0.381304	-2.17135	0.0299044	0.419135
Mycbp2	ENSMUSG00000033004	2863.7	0.479548	0.220828	2.17159	0.0298864	0.419135
Zfyve28	ENSMUSG00000037224	280.509	1.25967	0.580093	2.17149	0.0298939	0.419135
Steap3	ENSMUSG00000026389	226.625	-1.357	0.625702	-2.16877	0.0301001	0.421347
Efcab2	ENSMUSG00000026495	275.54	-1.24596	0.574545	-2.16861	0.0301123	0.421347
H2-T23	ENSMUSG00000067212	4517.88	0.365919	0.168971	2.16557	0.0303438	0.423881
Fam217b	ENSMUSG00000070476	141.263	1.76472	0.814812	2.1658	0.0303266	0.423881
Fam3b	ENSMUSG00000022938	1933.71	0.471997	0.218066	2.16447	0.030428	0.424705
Tmem184b	ENSMUSG00000009035	1252.97	0.581898	0.269146	2.16202	0.0306168	0.424991
Slc7a8	ENSMUSG00000022180	5096.44	-0.434465	0.201055	-2.16093	0.030701	0.424991
Kctd15	ENSMUSG00000030499	141.229	-1.668	0.771082	-2.1632	0.0305257	0.424991
Kank2	ENSMUSG00000032194	512.226	-0.899069	0.416031	-2.16106	0.0306905	0.424991
Or52h2	ENSMUSG00000044899	156.434	1.57675	0.7292	2.16231	0.0305946	0.424991
Slc39a9	ENSMUSG00000048833	3422.85	0.457579	0.211705	2.16139	0.0306649	0.424991
Trim30d	ENSMUSG00000057596	3652.61	0.489648	0.226418	2.16258	0.0305735	0.424991
Itpk1	ENSMUSG00000057963	6331.74	0.285033	0.131805	2.16254	0.0305768	0.424991
Gm10557	ENSMUSG00000073647	459.348	0.930898	0.430346	2.16314	0.0305306	0.424991
Scarna2	ENSMUSG00000088185	585.533	-0.82342	0.38102	-2.16109	0.0306884	0.424991
D030056L22Rik	ENSMUSG00000047044	123.851	-1.90602	0.882411	-2.16001	0.0307717	0.425272
Ighg3	ENSMUSG00000076615	111.457	-1.82447	0.84466	-2.16001	0.0307718	0.425272
Stard5	ENSMUSG00000046027	360.972	-1.09725	0.508089	-2.15957	0.030806	0.425396
Ftl1	ENSMUSG00000050708	1630.97	0.59281	0.274683	2.15816	0.0309154	0.42551
Gpr119	ENSMUSG00000051209	116.684	7.42077	3.43824	2.1583	0.0309043	0.42551
Tmprss9	ENSMUSG00000059406	115.87	2.3933	1.10869	2.15867	0.0308755	0.42551
Gm15564	ENSMUSG00000086324	1908.18	-0.666563	0.308776	-2.15873	0.0308714	0.42551
Ppp6r2	ENSMUSG00000036561	1273.93	0.594836	0.275735	2.15728	0.0309841	0.425759
Pdss2	ENSMUSG00000038240	522.627	-0.957843	0.443939	-2.1576	0.0309589	0.425759
Arhgef25	ENSMUSG00000019467	382.485	-1.27953	0.593216	-2.15694	0.0310106	0.425776
Mrpl34	ENSMUSG00000034880	171.743	-1.96803	0.913134	-2.15524	0.0311428	0.426895
Serpina10	ENSMUSG00000061947	183.197	-1.87448	0.869727	-2.15525	0.0311424	0.426895
Dclre1c	ENSMUSG00000026648	503.068	-1.01682	0.471911	-2.1547	0.0311856	0.427133
Smc4	ENSMUSG00000034349	1645.47	-0.524398	0.243414	-2.15435	0.031213	0.427161
Ets2	ENSMUSG00000022895	3019.23	0.390729	0.181452	2.15334	0.0312917	0.427543
A730020M07Rik	ENSMUSG00000044522	118.25	1.79828	0.835044	2.15352	0.0312778	0.427543
Hspb11	ENSMUSG00000063172	224.309	-1.41681	0.658175	-2.15263	0.0313479	0.427964
Stub1	ENSMUSG00000039615	697.5	-0.817791	0.379977	-2.15221	0.0313804	0.428061
Gm37936	ENSMUSG00000102723	156.361	1.68353	0.782423	2.15169	0.031422	0.428281
Klhdc7b	ENSMUSG00000091680	223.416	-1.37123	0.637379	-2.15135	0.0314483	0.428292
Tubb2a	ENSMUSG00000058672	442.959	0.965635	0.449029	2.1505	0.0315159	0.428866
Prxl2a	ENSMUSG00000021792	2028.39	0.471455	0.219271	2.1501	0.0315471	0.428943
Pisd	ENSMUSG00000023452	1127	0.603627	0.281076	2.14756	0.031749	0.431071
Guf1	ENSMUSG00000029208	560.496	1.04325	0.485802	2.14748	0.0317548	0.431071
Abcg2	ENSMUSG00000029802	4716.75	0.324216	0.151012	2.14695	0.0317973	0.431301
Hif3a	ENSMUSG00000004328	186.655	-1.4248	0.66429	-2.14485	0.0319648	0.431794
Ccdc25	ENSMUSG00000022035	2559.7	0.535533	0.249669	2.14497	0.0319555	0.431794
Dtymk	ENSMUSG00000026281	240.449	-1.67105	0.77932	-2.14425	0.0320132	0.431794
Cntrl	ENSMUSG00000057110	1799.57	-0.590182	0.275226	-2.14436	0.0320044	0.431794
Gm7967	ENSMUSG00000100009	217.493	1.85734	0.866041	2.14463	0.0319823	0.431794
Gm6831	ENSMUSG00000110639	109.057	-1.96735	0.916776	-2.14595	0.0318771	0.431794
Gm50107	ENSMUSG00000118239	130.603	1.81354	0.845305	2.14542	0.031919	0.431794
Fubp1	ENSMUSG00000028034	2889.74	-0.398576	0.185959	-2.14335	0.0320847	0.432186
Zfp971	ENSMUSG00000074519	217.209	-1.33431	0.622661	-2.14292	0.0321194	0.432186
Xist	ENSMUSG00000086503	5204.06	-0.420997	0.196439	-2.14315	0.032101	0.432186
Ntsr2	ENSMUSG00000020591	117.318	1.98198	0.925151	2.14234	0.0321664	0.432474
Kif19a	ENSMUSG00000010021	105	2.60033	1.21508	2.14005	0.0323507	0.433406
Bin1	ENSMUSG00000024381	440.113	0.960453	0.449016	2.13902	0.0324344	0.433406
Plxnd1	ENSMUSG00000030123	471.722	-1.01859	0.47577	-2.14092	0.0322805	0.433406
Trim21	ENSMUSG00000030966	711.836	0.782822	0.366043	2.13861	0.0324675	0.433406
Oxtr	ENSMUSG00000049112	105.561	-2.54758	1.19073	-2.13951	0.0323941	0.433406
Kalrn	ENSMUSG00000061751	4465.96	0.337045	0.157516	2.13975	0.0323748	0.433406
2610021A01Rik	ENSMUSG00000091474	346.145	-1.10953	0.518758	-2.13882	0.0324501	0.433406
2810405F17Rik	ENSMUSG00000101493	122.348	1.94439	0.908904	2.13927	0.032414	0.433406
E230020D15Rik	ENSMUSG00000108912	745.548	0.78434	0.366593	2.13954	0.0323921	0.433406
Pi4k2a	ENSMUSG00000025178	1065.28	0.628156	0.29399	2.13666	0.0326257	0.434098
Gusb	ENSMUSG00000025534	423.994	-1.0266	0.480413	-2.13692	0.0326048	0.434098
Slc15a1	ENSMUSG00000025557	24111.5	0.198291	0.0927962	2.13684	0.032611	0.434098
Dnal1	ENSMUSG00000042523	213.624	1.37694	0.644519	2.13638	0.0326483	0.434098
4930407I19Rik	ENSMUSG00000112210	129.566	-2.08877	0.977153	-2.13761	0.0325487	0.434098
Birc5	ENSMUSG00000017716	370.642	-1.06259	0.497635	-2.13529	0.0327377	0.43423
Rangap1	ENSMUSG00000022391	863.416	-0.73795	0.345653	-2.13494	0.0327655	0.43423
App	ENSMUSG00000022892	17197.9	0.207765	0.0973244	2.13477	0.0327797	0.43423
Ms4a10	ENSMUSG00000024731	1287.17	0.583087	0.272991	2.13592	0.0326857	0.43423
Eps8l3	ENSMUSG00000040600	6221.34	0.291386	0.136501	2.13468	0.0327872	0.43423
Abhd3	ENSMUSG00000002475	1346.39	0.715182	0.335438	2.13209	0.0329997	0.435314
Med16	ENSMUSG00000013833	376.639	-1.02312	0.479587	-2.13334	0.0328971	0.435314
Socs1	ENSMUSG00000038037	105.542	2.08026	0.975261	2.13303	0.0329221	0.435314
Ythdf2	ENSMUSG00000040025	1705.66	0.497691	0.233462	2.13179	0.0330242	0.435314
Trpc5	ENSMUSG00000041710	198.51	1.74343	0.81764	2.13228	0.0329842	0.435314
Gm28791	ENSMUSG00000100394	201.989	1.5144	0.710187	2.13239	0.0329745	0.435314
Strada	ENSMUSG00000069631	294.571	1.31223	0.616065	2.13001	0.0331704	0.436899
B4galnt3	ENSMUSG00000041372	1051.73	0.609769	0.286512	2.12825	0.0333166	0.438322
Slc35c1	ENSMUSG00000049922	988.526	-0.728171	0.342195	-2.12794	0.0333419	0.438322
Gm30238	ENSMUSG00000103898	133.755	-2.04689	0.961988	-2.12777	0.0333565	0.438322
Tmem97	ENSMUSG00000037278	200.181	-1.40592	0.660945	-2.12713	0.0334093	0.438412
Gm10503	ENSMUSG00000117786	104.79	1.92876	0.906773	2.12706	0.0334155	0.438412
Slamf6	ENSMUSG00000015314	497.373	0.984448	0.463109	2.12574	0.0335251	0.43871
Muc1	ENSMUSG00000042784	96.547	-2.25279	1.05951	-2.12625	0.0334821	0.43871
Gm9947	ENSMUSG00000054493	133.98	1.77816	0.83649	2.12574	0.0335253	0.43871
Tmem240	ENSMUSG00000084845	100.708	-2.51752	1.18459	-2.12522	0.0335679	0.43871
Gm48771	ENSMUSG00000113159	165.524	1.59269	0.749422	2.12522	0.0335685	0.43871
Ube2d1	ENSMUSG00000019927	397.503	-1.50261	0.707424	-2.12406	0.0336647	0.439627
Dll1	ENSMUSG00000014773	1261.78	0.569729	0.268422	2.12252	0.0337944	0.440167
Golga1	ENSMUSG00000026754	1716.99	-0.528204	0.249008	-2.12124	0.0339017	0.440167
Nxpe2	ENSMUSG00000032028	179.884	1.92743	0.908139	2.12239	0.0338046	0.440167
Dagla	ENSMUSG00000035735	149.827	-1.55386	0.731919	-2.123	0.0337538	0.440167
Gipc2	ENSMUSG00000039131	4718.26	0.334289	0.157566	2.12158	0.0338726	0.440167
Hnrnpu	ENSMUSG00000039630	10053.5	-0.286222	0.134939	-2.12112	0.0339114	0.440167
L3mbtl4	ENSMUSG00000041565	197.63	1.38077	0.65107	2.12077	0.0339414	0.440167
Mbtps2	ENSMUSG00000046873	572.381	0.845859	0.398746	2.1213	0.033897	0.440167
D330037F02Rik	ENSMUSG00000111398	111.377	-2.01681	0.950848	-2.12106	0.0339164	0.440167
Sirt7	ENSMUSG00000025138	1214.54	0.708593	0.334282	2.11975	0.0340275	0.440943
Ntng1	ENSMUSG00000059857	141.078	-1.88086	0.887529	-2.11921	0.0340726	0.441187
Gvin-ps5	ENSMUSG00000095457	262.756	-1.3678	0.645741	-2.11819	0.0341588	0.441872
Gm43420	ENSMUSG00000106115	180.112	1.43645	0.678222	2.11797	0.0341779	0.441872
Gm43379	ENSMUSG00000105449	374.405	1.00296	0.473672	2.11742	0.0342245	0.442134
Vamp4	ENSMUSG00000026696	407.315	-1.01316	0.478603	-2.11691	0.0342675	0.44235
Ivns1abp	ENSMUSG00000023150	5334.25	-0.300018	0.141772	-2.1162	0.034328	0.442792
Cct5	ENSMUSG00000022234	1821.15	-0.529637	0.250411	-2.11507	0.0344239	0.44337
Lct	ENSMUSG00000026354	30004.5	0.228323	0.108002	2.11407	0.0345095	0.44337
Fam167a	ENSMUSG00000035095	114.819	2.57108	1.21585	2.11463	0.0344614	0.44337
Pgap4	ENSMUSG00000039611	340.654	-1.07517	0.508565	-2.11412	0.034505	0.44337
Sec61b	ENSMUSG00000053317	334.262	-1.36276	0.644637	-2.114	0.0345152	0.44337
Or2g25	ENSMUSG00000095286	117.242	2.00459	0.948326	2.11382	0.0345309	0.44337
Mdm1	ENSMUSG00000020212	128.755	-1.87624	0.887936	-2.11304	0.0345973	0.443546
Gm44639	ENSMUSG00000108521	887.872	0.700026	0.331268	2.11317	0.0345862	0.443546
Bloc1s6	ENSMUSG00000005804	636.474	-0.835051	0.395318	-2.11235	0.0346563	0.443672
Nop56	ENSMUSG00000027405	586.376	-0.800148	0.378802	-2.11231	0.0346598	0.443672
Gm44822	ENSMUSG00000109154	106.743	-1.88727	0.893725	-2.11169	0.0347128	0.444012
Pid1	ENSMUSG00000045658	279.598	1.14582	0.542766	2.11107	0.034766	0.444018
Tut1	ENSMUSG00000071645	373.208	-1.02596	0.485987	-2.11109	0.0347648	0.444018
Sar1b	ENSMUSG00000020386	1794.27	0.497792	0.235989	2.10939	0.0349113	0.444524
Slc28a3	ENSMUSG00000021553	599.116	-0.837838	0.397064	-2.11008	0.0348511	0.444524
Mtmr3	ENSMUSG00000034354	2218.23	0.430261	0.20396	2.10954	0.0348981	0.444524
C130050O18Rik	ENSMUSG00000044092	118.974	2.01428	0.954673	2.10992	0.0348654	0.444524
Cep57l1	ENSMUSG00000019813	268.088	-1.28815	0.611467	-2.10665	0.0351479	0.446524
Cln8	ENSMUSG00000026317	1123.07	0.673351	0.319619	2.10673	0.035141	0.446524
Gm1110	ENSMUSG00000079644	106.203	2.24996	1.06794	2.10682	0.0351334	0.446524
Galnt12	ENSMUSG00000039774	624.839	-0.807836	0.383564	-2.10613	0.0351928	0.446757
Hsp90b1	ENSMUSG00000020048	11721.8	-0.243215	0.115658	-2.10288	0.0354764	0.447776
Rack1	ENSMUSG00000020372	2934.76	-0.392273	0.186453	-2.10387	0.0353901	0.447776
Faap100	ENSMUSG00000025384	191.189	-1.39478	0.662901	-2.10405	0.035374	0.447776
Sox17	ENSMUSG00000025902	112.977	2.38238	1.13229	2.10404	0.0353751	0.447776
Polr3b	ENSMUSG00000034453	586.532	-0.968581	0.460621	-2.10277	0.0354858	0.447776
Basp1	ENSMUSG00000045763	201.882	1.52097	0.723264	2.10292	0.0354724	0.447776
Mgst2	ENSMUSG00000074604	2176.47	-0.466745	0.221871	-2.10368	0.0354062	0.447776
Gm21781	ENSMUSG00000095123	610.891	0.787409	0.374283	2.10378	0.0353976	0.447776
Zfp935	ENSMUSG00000113450	233.496	-1.29582	0.616424	-2.10216	0.0355393	0.448115
Gm20045	ENSMUSG00000103983	419.097	0.960293	0.456977	2.1014	0.0356057	0.448616
Loxl3	ENSMUSG00000000693	337.446	-1.11062	0.528859	-2.10003	0.0357264	0.44884
Cmss1	ENSMUSG00000022748	131.885	-2.33155	1.11076	-2.09906	0.0358112	0.44884
Fgd4	ENSMUSG00000022788	4938.58	0.32395	0.154266	2.09994	0.0357344	0.44884
Foxa1	ENSMUSG00000035451	301.371	-1.12799	0.537116	-2.10008	0.0357219	0.44884
Mamld1	ENSMUSG00000059401	144.548	1.86458	0.888095	2.09952	0.0357708	0.44884
Gm11478	ENSMUSG00000083992	157.098	-1.52183	0.725022	-2.09902	0.0358154	0.44884
Gm9910	ENSMUSG00000103469	105.772	-2.20825	1.05216	-2.09877	0.0358368	0.44884
Gm43251	ENSMUSG00000105579	144.098	-1.64509	0.783738	-2.09903	0.0358142	0.44884
Agrn	ENSMUSG00000041936	4269.09	0.343344	0.163654	2.09798	0.0359065	0.449379
Armcx3	ENSMUSG00000049047	167.124	-1.51006	0.719876	-2.09767	0.0359347	0.449397
Pin4	ENSMUSG00000079480	454.775	-1.06214	0.506551	-2.0968	0.0360116	0.450025
Nfia	ENSMUSG00000028565	1158.76	-0.634157	0.30252	-2.09625	0.0360605	0.45003
Silc1	ENSMUSG00000094002	214.258	1.37694	0.65688	2.09619	0.0360655	0.45003
Guca2a	ENSMUSG00000023247	3166.32	-0.387301	0.184887	-2.09479	0.0361893	0.451241
Mustn1	ENSMUSG00000042485	105.208	2.30679	1.10183	2.09359	0.0362964	0.452241
Ctps2	ENSMUSG00000031360	256.461	-1.31942	0.630408	-2.09296	0.0363531	0.452612
Zfp280c	ENSMUSG00000036916	331.349	1.29186	0.6178	2.09106	0.0365225	0.454073
Gm18913	ENSMUSG00000107596	98.0721	-2.51226	1.20144	-2.09104	0.0365244	0.454073
Ubap1	ENSMUSG00000028437	2070.93	0.474459	0.226989	2.09023	0.0365975	0.454312
C130036L24Rik	ENSMUSG00000073627	212.377	-1.57973	0.75575	-2.09028	0.0365924	0.454312
Dtl	ENSMUSG00000037474	476.511	-0.942761	0.451325	-2.08887	0.0367192	0.455151
Zfp420	ENSMUSG00000058402	153.981	-2.38418	1.14135	-2.0889	0.0367166	0.455151
Il1rl1	ENSMUSG00000026069	574.39	0.837689	0.401234	2.08778	0.0368178	0.455882
Nop2	ENSMUSG00000038279	589.594	-0.8237	0.39459	-2.08748	0.0368444	0.455882
Gm29999	ENSMUSG00000102629	152.563	1.77862	0.852108	2.08732	0.0368595	0.455882
Tro	ENSMUSG00000025272	113.238	-1.99509	0.957482	-2.08369	0.0371887	0.456536
Coq8a	ENSMUSG00000026489	576.435	-0.849025	0.407037	-2.08587	0.0369907	0.456536
Gclm	ENSMUSG00000028124	2374.68	0.471001	0.225933	2.0847	0.0370969	0.456536
Tnfrsf1a	ENSMUSG00000030341	2209.34	0.451341	0.216514	2.08458	0.0371078	0.456536
Nrip3	ENSMUSG00000034825	256.429	1.30547	0.626131	2.08498	0.0370707	0.456536
Coa8	ENSMUSG00000037787	196.462	-1.52738	0.733208	-2.08315	0.0372378	0.456536
Minar1	ENSMUSG00000039313	123.238	1.69936	0.815338	2.08424	0.0371384	0.456536
Ptpa	ENSMUSG00000039515	1209.06	-0.570228	0.273593	-2.08422	0.03714	0.456536
Gpr155	ENSMUSG00000041762	617.856	0.809357	0.388483	2.08338	0.0372169	0.456536
Gda	ENSMUSG00000058624	24972.5	0.229998	0.110397	2.08336	0.0372181	0.456536
Slc7a14	ENSMUSG00000069072	194.145	1.58991	0.762066	2.08632	0.0369501	0.456536
Gm43364	ENSMUSG00000105590	101.528	-1.90168	0.912512	-2.084	0.0371599	0.456536
Cyb5a	ENSMUSG00000024646	3679.96	-0.348824	0.167499	-2.08254	0.0372932	0.456882
Pik3c2g	ENSMUSG00000030228	416.797	1.06984	0.514122	2.08092	0.0374416	0.458034
3300002I08Rik	ENSMUSG00000063364	172.605	1.84366	0.885967	2.08096	0.0374375	0.458034
Lmln	ENSMUSG00000022802	329.856	-1.09209	0.525309	-2.07894	0.0376225	0.459708
Btg3	ENSMUSG00000022863	318.753	1.05798	0.508931	2.07883	0.0376331	0.459708
Phykpl	ENSMUSG00000020359	892.924	-0.643552	0.310551	-2.07229	0.0382385	0.460137
Meltf	ENSMUSG00000022780	106.428	2.45908	1.18666	2.07227	0.0382404	0.460137
Lrrc7	ENSMUSG00000028176	260.774	1.3748	0.661966	2.07685	0.0378155	0.460137
Rhpn2	ENSMUSG00000030494	2371.09	0.503084	0.242427	2.0752	0.037968	0.460137
Trim7	ENSMUSG00000040350	479.019	-1.09205	0.526208	-2.07532	0.037957	0.460137
Efhd2	ENSMUSG00000040659	6016.89	0.328249	0.158192	2.075	0.0379863	0.460137
2900052L18Rik	ENSMUSG00000043993	134.395	-2.19686	1.05787	-2.07668	0.0378307	0.460137
Tssc4	ENSMUSG00000045752	100.302	-2.01157	0.969856	-2.07409	0.0380708	0.460137
Lrrc8e	ENSMUSG00000046589	146.526	-1.79134	0.863479	-2.07456	0.0380269	0.460137
Vmn1r68	ENSMUSG00000047031	105.465	2.46614	1.18884	2.07441	0.0380415	0.460137
Foxi1	ENSMUSG00000047861	124.396	1.82226	0.878617	2.07401	0.0380787	0.460137
H3c2	ENSMUSG00000069267	219.425	-1.38308	0.667145	-2.07312	0.0381607	0.460137
E130307A14Rik	ENSMUSG00000087177	374.677	0.983982	0.474838	2.07225	0.0382423	0.460137
Ighv1-69	ENSMUSG00000094502	122.979	-2.22965	1.07423	-2.07558	0.0379325	0.460137
Dnah7a	ENSMUSG00000096141	523.806	0.83094	0.400758	2.07342	0.038133	0.460137
9330111N05Rik	ENSMUSG00000097098	139.21	1.57828	0.760322	2.0758	0.0379122	0.460137
Gm43721	ENSMUSG00000104947	212.927	1.38599	0.668547	2.07314	0.0381596	0.460137
Gm42587	ENSMUSG00000105701	171.944	1.47215	0.708618	2.07749	0.0377559	0.460137
Gm40909	ENSMUSG00000113998	105.5	2.58542	1.24514	2.07642	0.0378554	0.460137
Gm9247	ENSMUSG00000115505	96.4347	-2.33603	1.12493	-2.0766	0.0378384	0.460137
Gm55256	ENSMUSG00002076198	148.127	2.02195	0.974792	2.07424	0.0380572	0.460137
Dnajb1	ENSMUSG00000005483	960.144	0.706217	0.341094	2.07045	0.0384105	0.460188
Uhrf1bp1l	ENSMUSG00000019951	2117.11	0.461209	0.222741	2.0706	0.0383961	0.460188
Cxadr	ENSMUSG00000022865	5646.32	0.299058	0.144431	2.07059	0.0383968	0.460188
Snx8	ENSMUSG00000029560	142.224	-2.45604	1.18591	-2.07102	0.038357	0.460188
Gm34294	ENSMUSG00000103662	176.881	-1.43858	0.694396	-2.0717	0.038293	0.460188
Snhg1	ENSMUSG00000108414	143.956	-1.69359	0.817755	-2.07102	0.0383566	0.460188
Zc3h13	ENSMUSG00000022000	3803.73	0.390271	0.188553	2.06982	0.038469	0.460561
Ptprh	ENSMUSG00000035429	6247.01	0.299363	0.14469	2.06899	0.0385471	0.460841
Reep6	ENSMUSG00000035504	3769.7	-0.387269	0.187174	-2.06903	0.038543	0.460841
Ccdc15	ENSMUSG00000034303	224.7	-1.37284	0.663762	-2.06827	0.0386147	0.461322
Rp9	ENSMUSG00000032239	797.452	-0.684328	0.330985	-2.06755	0.0386822	0.4618
Slc16a1	ENSMUSG00000032902	1265.61	-0.564161	0.273044	-2.06619	0.0388104	0.462019
Nlrp9b	ENSMUSG00000060508	3026.96	0.381789	0.184755	2.06646	0.0387849	0.462019
Slc28a2b	ENSMUSG00000079071	273.845	1.17851	0.570276	2.06657	0.038775	0.462019
Gm13571	ENSMUSG00000086196	220.826	1.53967	0.74512	2.06634	0.0387966	0.462019
Prrg1	ENSMUSG00000047996	143.505	1.81757	0.879881	2.0657	0.0388568	0.462244
Eif1a	ENSMUSG00000057561	881.448	0.647779	0.313707	2.06492	0.0389309	0.462269
Pms2	ENSMUSG00000079109	343.709	-1.01564	0.49187	-2.06486	0.0389365	0.462269
Arl14	ENSMUSG00000098207	390.353	1.03672	0.502092	2.06481	0.0389412	0.462269
Bmpr1a	ENSMUSG00000021796	2400.31	0.416948	0.201989	2.06421	0.0389978	0.462614
Gas5	ENSMUSG00000053332	861.934	-0.673713	0.32649	-2.0635	0.0390651	0.463087
Ces3a	ENSMUSG00000069922	167.759	-1.47082	0.71289	-2.06318	0.0390952	0.463118
Map2k1	ENSMUSG00000004936	2015.93	0.505877	0.245316	2.06214	0.039194	0.463205
Btnl10	ENSMUSG00000020490	241.843	1.58813	0.770209	2.06195	0.0392127	0.463205
Rpl37rt	ENSMUSG00000072692	166.13	-1.61116	0.781345	-2.06204	0.0392042	0.463205
Gm50492	ENSMUSG00000118448	204.72	1.30395	0.632355	2.06206	0.0392025	0.463205
Tm4sf1	ENSMUSG00000027800	278.938	1.1854	0.575046	2.06141	0.0392639	0.463466
Ddx10	ENSMUSG00000053289	566.055	-0.808223	0.392125	-2.06114	0.0392899	0.463466
Daxx	ENSMUSG00000002307	1069.07	0.598252	0.290378	2.06025	0.0393747	0.463809
Pank4	ENSMUSG00000029056	379.938	-1.2191	0.591804	-2.05997	0.0394016	0.463809
Bcl2l2	ENSMUSG00000089682	975.128	-0.656656	0.318766	-2.05999	0.0393995	0.463809
Sec24d	ENSMUSG00000039234	3444.76	0.377585	0.183463	2.0581	0.0395808	0.465268
Gm12266	ENSMUSG00000082148	194.98	-1.3435	0.652756	-2.0582	0.0395709	0.465268
Frem1	ENSMUSG00000059049	452.201	0.93519	0.45452	2.05753	0.039635	0.465579
Usp37	ENSMUSG00000033364	2734.19	0.430395	0.209211	2.05723	0.0396645	0.465601
Irak3	ENSMUSG00000020227	163.685	-1.70365	0.82845	-2.05643	0.0397413	0.466178
Efnb2	ENSMUSG00000001300	3101.36	0.414461	0.20183	2.05351	0.0400228	0.466245
Tprgl	ENSMUSG00000029030	778.848	-0.720649	0.350741	-2.05465	0.039913	0.466245
Pwp2	ENSMUSG00000032834	281.203	-1.14757	0.558788	-2.05367	0.0400073	0.466245
Rap2b	ENSMUSG00000036894	418.262	1.02693	0.499956	2.05403	0.0399726	0.466245
Spata2	ENSMUSG00000047030	825.699	-0.728595	0.354821	-2.05342	0.0400322	0.466245
Hmga2	ENSMUSG00000056758	195.133	1.39182	0.677036	2.05575	0.0398066	0.466245
Zfp72	ENSMUSG00000069184	119.586	-1.71471	0.835161	-2.05315	0.040058	0.466245
Tnfaip8l3	ENSMUSG00000074345	616.718	0.804446	0.391486	2.05485	0.0398934	0.466245
Mthfsl	ENSMUSG00000079427	213.134	1.38211	0.672526	2.05511	0.0398688	0.466245
Vmn2r116	ENSMUSG00000090966	106.376	1.77384	0.863681	2.05382	0.0399932	0.466245
Gm42445	ENSMUSG00000106411	105.133	-2.5172	1.22615	-2.05293	0.0400794	0.466245
1700027J07Rik	ENSMUSG00000111422	170.128	-1.45647	0.708446	-2.05587	0.0397954	0.466245
Golm1	ENSMUSG00000021556	3120.58	-0.409263	0.199471	-2.05174	0.0401947	0.466941
Gm24265	ENSMUSG00000119520	605.069	-0.767314	0.373947	-2.05193	0.0401766	0.466941
Ndufb10	ENSMUSG00000040048	1487.7	-0.542711	0.264582	-2.0512	0.0402474	0.467231
Or10ak7	ENSMUSG00000111259	102.259	-2.14462	1.04609	-2.05013	0.0403516	0.468117
9430038I01Rik	ENSMUSG00000040139	704.674	0.72249	0.352553	2.04931	0.0404318	0.46835
2310057M21Rik	ENSMUSG00000040177	556.846	0.896171	0.437345	2.04912	0.0404508	0.46835
Gm47798	ENSMUSG00000114253	291.064	-1.23359	0.602024	-2.04907	0.0404552	0.46835
Ttn	ENSMUSG00000051747	3578.57	0.342821	0.167339	2.04866	0.0404958	0.468499
Ddx42	ENSMUSG00000020705	2501.56	-0.427464	0.20878	-2.04744	0.0406148	0.469324
Tigd5	ENSMUSG00000103906	143.677	1.64596	0.803941	2.04736	0.0406229	0.469324
Gm19967	ENSMUSG00000093858	123.06	-1.79175	0.875361	-2.04688	0.0406703	0.46955
Cd96	ENSMUSG00000022657	159.028	1.54226	0.753619	2.04648	0.0407094	0.469679
Ubb	ENSMUSG00000019505	16121.9	0.267757	0.130895	2.04559	0.0407967	0.469749
Tstd3	ENSMUSG00000028251	748.063	0.74724	0.365298	2.04557	0.0407992	0.469749
Gm30551	ENSMUSG00000114206	112.849	1.95851	0.957429	2.0456	0.040796	0.469749
Tmcc2	ENSMUSG00000042066	199.353	-1.621	0.792605	-2.04515	0.0408396	0.469893
Tbx3	ENSMUSG00000018604	10446.1	0.224715	0.11004	2.04212	0.0411396	0.470527
Irf1	ENSMUSG00000018899	2171.9	0.464196	0.227318	2.04205	0.0411462	0.470527
Slc49a4	ENSMUSG00000022848	954.597	0.616224	0.301786	2.04193	0.0411589	0.470527
Gnai2	ENSMUSG00000032562	6302.53	0.347141	0.169968	2.04239	0.0411133	0.470527
Kcne3	ENSMUSG00000035165	270.068	-1.37909	0.675439	-2.04177	0.0411743	0.470527
Mosmo	ENSMUSG00000046096	286.498	-1.29162	0.632159	-2.04319	0.0410336	0.470527
Or51a10	ENSMUSG00000049797	106.886	-2.2969	1.12489	-2.04188	0.041163	0.470527
Epx	ENSMUSG00000052234	165.218	1.94104	0.95018	2.04282	0.0410705	0.470527
Irak4	ENSMUSG00000059883	1327.06	0.561849	0.275003	2.04306	0.0410464	0.470527
Gm43756	ENSMUSG00000104793	133.586	1.70132	0.832895	2.04265	0.0410867	0.470527
Atg101	ENSMUSG00000037204	277.351	1.19512	0.585589	2.04089	0.0412619	0.47057
Nr1h4	ENSMUSG00000047638	1310.57	-0.560574	0.274619	-2.04128	0.0412229	0.47057
Gm38386	ENSMUSG00000102599	130.496	2.10835	1.03293	2.04113	0.0412381	0.47057
Dnajc5	ENSMUSG00000000826	1877.2	0.447606	0.219536	2.03888	0.0414625	0.471749
Foxm1	ENSMUSG00000001517	441.281	-0.927162	0.455027	-2.0376	0.0415899	0.471749
Tbk1	ENSMUSG00000020115	3451.32	0.374651	0.18386	2.0377	0.0415801	0.471749
Nt5c	ENSMUSG00000020736	697.564	-0.748974	0.367677	-2.03704	0.0416455	0.471749
D16Ertd472e	ENSMUSG00000022864	240.624	-1.24232	0.60978	-2.03732	0.0416182	0.471749
Rin1	ENSMUSG00000024883	279.505	1.22174	0.599474	2.03803	0.0415473	0.471749
Anp32a	ENSMUSG00000032249	2164.05	-0.451097	0.221353	-2.03791	0.0415594	0.471749
Lhfpl4	ENSMUSG00000042873	114.332	-2.24474	1.10178	-2.03738	0.0416116	0.471749
Gm16287	ENSMUSG00000073739	140.55	1.72674	0.847247	2.03806	0.0415435	0.471749
Gm48488	ENSMUSG00000114433	150.866	-1.5603	0.765725	-2.03768	0.0415817	0.471749
Rps15a	ENSMUSG00000008683	1531.44	-0.529733	0.260461	-2.03383	0.0419691	0.472095
Ecd	ENSMUSG00000021810	595.445	-0.774947	0.3808	-2.03505	0.0418457	0.472095
Rbfox3	ENSMUSG00000025576	141.691	-2.09953	1.03204	-2.03434	0.0419169	0.472095
Zbtb49	ENSMUSG00000029127	208.988	-1.28042	0.628882	-2.03602	0.0417483	0.472095
Gins3	ENSMUSG00000031669	140.708	-1.67086	0.82119	-2.03468	0.0418827	0.472095
Csrnp1	ENSMUSG00000032515	213.456	-1.30132	0.639134	-2.03607	0.0417432	0.472095
Mbnl3	ENSMUSG00000036109	408.5	-1.1659	0.573003	-2.03473	0.0418784	0.472095
Parp11	ENSMUSG00000037997	765.896	0.818431	0.40244	2.03367	0.0419845	0.472095
Zmynd15	ENSMUSG00000040829	421.1	0.963031	0.47336	2.03446	0.0419055	0.472095
Mvk	ENSMUSG00000041939	360.369	0.996909	0.490182	2.03375	0.0419766	0.472095
Gja1	ENSMUSG00000050953	590.22	0.856129	0.420706	2.03498	0.0418526	0.472095
Rims2	ENSMUSG00000037386	414.393	0.931213	0.457963	2.03338	0.042014	0.472111
Impa2	ENSMUSG00000024525	243.219	-1.48011	0.728054	-2.03297	0.0420555	0.472262
Gucy2g	ENSMUSG00000055523	242.144	1.21471	0.597788	2.03201	0.0421525	0.473036
Hsdl2	ENSMUSG00000028383	687.636	-0.773904	0.380936	-2.03158	0.0421958	0.473205
Zfp264	ENSMUSG00000109176	111.366	1.74765	0.860727	2.03043	0.0423124	0.474198
Adcy4	ENSMUSG00000022220	366.197	1.01139	0.498253	2.02986	0.0423705	0.474533
Icosl	ENSMUSG00000000732	389.725	-0.952271	0.469261	-2.0293	0.0424276	0.474543
Vcpip1	ENSMUSG00000045210	2861.43	0.3806	0.187553	2.0293	0.0424278	0.474543
Scpep1	ENSMUSG00000000278	871.052	-0.647701	0.319287	-2.02859	0.0425003	0.475038
Mmp7	ENSMUSG00000018623	151.825	-1.7763	0.876342	-2.02695	0.0426671	0.475051
Myb	ENSMUSG00000019982	924.409	-0.946259	0.466946	-2.02649	0.042715	0.475051
Cobl	ENSMUSG00000020173	14237.2	0.214435	0.105851	2.02582	0.0427836	0.475051
Larp4	ENSMUSG00000023025	2310.12	-0.433341	0.213764	-2.02719	0.0426429	0.475051
Angptl1	ENSMUSG00000033544	396.579	0.962166	0.474923	2.02594	0.042771	0.475051
Sct	ENSMUSG00000038580	381.817	-1.07803	0.531936	-2.02661	0.0427021	0.475051
Arhgef10l	ENSMUSG00000040964	387.889	0.940897	0.463899	2.02823	0.0425364	0.475051
Cradd	ENSMUSG00000045867	184.606	1.40208	0.691997	2.02613	0.0427511	0.475051
Arf3	ENSMUSG00000051853	3346.57	0.345248	0.170242	2.02798	0.042562	0.475051
Rrs1	ENSMUSG00000061024	201.038	-1.88732	0.931342	-2.02645	0.042719	0.475051
4933407L21Rik	ENSMUSG00000026224	106.001	2.34543	1.15834	2.02482	0.0428863	0.47525
Prdm9	ENSMUSG00000051977	538.227	0.821718	0.405727	2.0253	0.0428366	0.47525
4930526M16Rik	ENSMUSG00000105251	111.333	2.03763	1.00622	2.02503	0.0428638	0.47525
Kcnk9	ENSMUSG00000036760	192.228	-1.52196	0.752177	-2.0234	0.0430315	0.476546
Ccdc183	ENSMUSG00000026940	109.005	1.92177	0.949992	2.02293	0.04308	0.47677
Spata5	ENSMUSG00000027722	309.382	-1.09759	0.542841	-2.02193	0.0431834	0.476972
Sfswap	ENSMUSG00000029439	1885.73	0.485066	0.239885	2.02208	0.0431681	0.476972
Gm42528	ENSMUSG00000107134	154.268	-1.61592	0.799034	-2.02234	0.0431415	0.476972
Ttpal	ENSMUSG00000017679	1230.33	0.623558	0.308485	2.02136	0.0432428	0.477315
Clec2d	ENSMUSG00000030157	3152.69	0.366394	0.181351	2.02036	0.0433459	0.477826
Neil3	ENSMUSG00000039396	200.613	-1.33535	0.660917	-2.02046	0.0433361	0.477826
Stt3b	ENSMUSG00000032437	4597.19	-0.352447	0.174514	-2.01959	0.0434263	0.478087
Cibar2	ENSMUSG00000042269	97.3613	-2.39069	1.18365	-2.01975	0.0434091	0.478087
Rnf114	ENSMUSG00000006418	1722.06	0.482389	0.239022	2.01818	0.0435721	0.479065
Or5g9	ENSMUSG00000043226	145.261	2.26868	1.12401	2.01838	0.0435517	0.479065
Specc1l	ENSMUSG00000033444	8610.52	0.263651	0.130706	2.01713	0.043682	0.47996
Itm2b	ENSMUSG00000022108	12370.9	0.225086	0.11161	2.01673	0.0437242	0.48011
Arl13b	ENSMUSG00000022911	799.583	0.671458	0.333281	2.01469	0.0439374	0.480126
Atp5c1	ENSMUSG00000025781	5207.41	-0.323969	0.160834	-2.01431	0.0439773	0.480126
Thap11	ENSMUSG00000036442	100.348	-2.50258	1.24209	-2.01482	0.0439235	0.480126
Afg1l	ENSMUSG00000038302	299.359	-1.07303	0.532808	-2.01392	0.0440181	0.480126
Trim30b	ENSMUSG00000052749	226.004	1.4685	0.729343	2.01346	0.0440667	0.480126
Or13a21	ENSMUSG00000063823	110.757	2.37655	1.17975	2.01445	0.0439626	0.480126
Rdh16	ENSMUSG00000069456	461.899	-0.916136	0.45492	-2.01384	0.0440263	0.480126
D630023O14Rik	ENSMUSG00000102389	127.528	1.62312	0.804992	2.01632	0.043767	0.480126
Gm43611	ENSMUSG00000106030	130.909	1.59625	0.792225	2.0149	0.0439153	0.480126
Gm31834	ENSMUSG00000114638	164.778	-1.46444	0.727138	-2.01398	0.0440117	0.480126
E130310I04Rik	ENSMUSG00000116665	366.113	1.09648	0.544577	2.01344	0.0440679	0.480126
Gm50138	ENSMUSG00000118081	207.731	1.27747	0.634325	2.0139	0.0440196	0.480126
Sh3yl1	ENSMUSG00000020669	640.333	0.801512	0.398309	2.01229	0.0441896	0.480528
Fbxl16	ENSMUSG00000025738	149.407	-1.55868	0.774586	-2.01228	0.0441904	0.480528
mt-Cytb	ENSMUSG00000064370	91278.3	-0.144748	0.071928	-2.0124	0.0441776	0.480528
Tfrc	ENSMUSG00000022797	1529.83	-0.515779	0.256477	-2.01101	0.0443245	0.480878
Suox	ENSMUSG00000049858	2349.77	-0.515265	0.256231	-2.01094	0.0443319	0.480878
Ing2	ENSMUSG00000063049	402.716	-1.17003	0.581829	-2.01094	0.0443315	0.480878
H4c12	ENSMUSG00000064288	307.152	-1.45181	0.721975	-2.01089	0.0443369	0.480878
Fam83h	ENSMUSG00000046761	2136.05	0.479217	0.238357	2.0105	0.0443786	0.481021
Tra2a	ENSMUSG00000029817	2739.1	0.420916	0.209441	2.00972	0.0444612	0.481296
Sema4b	ENSMUSG00000030539	2544.79	0.455516	0.226634	2.00992	0.04444	0.481296
Gm28231	ENSMUSG00000100782	136.766	1.96953	0.980424	2.00885	0.0445529	0.481979
Nr5a2	ENSMUSG00000026398	1382.4	-0.626914	0.312123	-2.00855	0.0445847	0.482013
Gm15459	ENSMUSG00000100801	231.307	-1.2701	0.63269	-2.00746	0.0447005	0.482955
Zfp37	ENSMUSG00000028389	221.812	1.42794	0.711857	2.00594	0.0448629	0.484042
Aldh1b1	ENSMUSG00000035561	8806.59	-0.29728	0.148336	-2.00409	0.0450599	0.484042
Sugp2	ENSMUSG00000036054	611.905	-0.948627	0.473332	-2.00415	0.0450544	0.484042
Gm1123	ENSMUSG00000044860	2482.97	-0.412122	0.205607	-2.00441	0.0450261	0.484042
Uqcrq	ENSMUSG00000044894	1782.6	-0.449058	0.224038	-2.00439	0.0450287	0.484042
Atp13a5	ENSMUSG00000048939	109.592	1.88878	0.942374	2.00428	0.0450403	0.484042
Gad1	ENSMUSG00000070880	232.374	1.19959	0.598247	2.00518	0.0449442	0.484042
Mroh6	ENSMUSG00000098678	106.583	2.50378	1.24822	2.00589	0.0448683	0.484042
Gm45889	ENSMUSG00000109936	130.628	-2.40282	1.19839	-2.00504	0.0449586	0.484042
Gm40968	ENSMUSG00000114231	189.801	1.44839	0.722873	2.00366	0.0451066	0.484234
Xrcc4	ENSMUSG00000021615	239.073	-1.18018	0.58977	-2.00109	0.0453824	0.486064
Lgi2	ENSMUSG00000039252	227.534	1.71943	0.859288	2.001	0.0453925	0.486064
Gtf2i	ENSMUSG00000060261	1751.67	-0.591368	0.295501	-2.00124	0.045367	0.486064
9330102E08Rik	ENSMUSG00000107879	173.615	-1.88139	0.940222	-2.001	0.0453919	0.486064
Pyroxd2	ENSMUSG00000060224	205.1	1.35151	0.675637	2.00034	0.045463	0.48651
Atp6v0c	ENSMUSG00000024121	726.239	-0.736319	0.368205	-1.99975	0.045527	0.486884
AU040972	ENSMUSG00000091523	141.047	1.6385	0.819548	1.99927	0.0455793	0.487135
Nr0b2	ENSMUSG00000037583	136.675	2.37111	1.18697	1.99761	0.045759	0.488125
Batf2	ENSMUSG00000039699	694.836	0.71101	0.355888	1.99785	0.0457333	0.488125
A530072M11Rik	ENSMUSG00000085112	136.159	1.77426	0.887974	1.9981	0.0457061	0.488125
Comp	ENSMUSG00000031849	104.187	-2.57978	1.29254	-1.9959	0.0459451	0.488987
Anxa2	ENSMUSG00000032231	12634.7	0.227007	0.113745	1.99576	0.0459601	0.488987
Armh4	ENSMUSG00000036242	249.858	1.51334	0.758218	1.99591	0.0459434	0.488987
Aurkaip1	ENSMUSG00000065990	880.345	-0.627612	0.314346	-1.99656	0.0458726	0.488987
2810030D12Rik	ENSMUSG00000099338	95.569	-2.1526	1.07871	-1.99553	0.0459851	0.488987
Marcksl1	ENSMUSG00000047945	815.003	0.662429	0.332044	1.995	0.0460423	0.489287
Mmp14	ENSMUSG00000000957	873.268	0.648465	0.325305	1.9934	0.0462172	0.489339
Ddx39a	ENSMUSG00000005481	481.111	-0.968389	0.485667	-1.99393	0.0461593	0.489339
Cdca5	ENSMUSG00000024791	207.699	-1.27852	0.641393	-1.99335	0.0462228	0.489339
Mad2l1bp	ENSMUSG00000034509	380.443	1.37428	0.689522	1.9931	0.0462508	0.489339
Acaa2	ENSMUSG00000036880	898.693	-0.650868	0.326493	-1.99351	0.0462058	0.489339
Dnah6	ENSMUSG00000052861	462.693	0.922881	0.4627	1.99456	0.0460911	0.489339
Gm7467	ENSMUSG00000098449	107.724	1.96813	0.987111	1.99383	0.0461711	0.489339
Apoe	ENSMUSG00000002985	5742.92	0.273329	0.1372	1.9922	0.0463496	0.48977
Dnm3	ENSMUSG00000040265	536.048	0.891337	0.447389	1.99231	0.0463371	0.48977
Ccl11	ENSMUSG00000020676	217.98	-1.29659	0.65137	-1.99055	0.04653	0.491368
Mafk	ENSMUSG00000018143	1587.09	0.547323	0.275225	1.98863	0.0467416	0.492393
Mob4	ENSMUSG00000025979	836.583	0.652843	0.328378	1.98808	0.0468026	0.492393
Itgb6	ENSMUSG00000026971	1285.1	0.616132	0.309734	1.98923	0.0466759	0.492393
Atp8a1	ENSMUSG00000037685	1392.62	0.506349	0.254667	1.98828	0.0467812	0.492393
C7	ENSMUSG00000079105	130.507	1.88139	0.946105	1.98856	0.0467498	0.492393
Vmn2r8	ENSMUSG00000090961	127.944	1.82963	0.920022	1.98868	0.0467365	0.492393
Mr1	ENSMUSG00000026471	236.908	-1.21996	0.613752	-1.98771	0.0468441	0.492521
Tprkb	ENSMUSG00000054226	855.946	-0.69128	0.347897	-1.98702	0.0469198	0.492701
Gm8162	ENSMUSG00000111548	105.558	-1.80556	0.908597	-1.98719	0.0469008	0.492701
L3mbtl1	ENSMUSG00000035576	208.29	1.38184	0.69578	1.98603	0.0470295	0.492755
Rpl37a	ENSMUSG00000046330	1015.07	-0.629358	0.316787	-1.98669	0.0469568	0.492755
Fryl	ENSMUSG00000070733	8555.78	0.241846	0.121752	1.98637	0.0469918	0.492755
Gm19531	ENSMUSG00000111348	104.767	-1.77422	0.893397	-1.98592	0.0470419	0.492755
Nts	ENSMUSG00000019890	2127.31	-0.622677	0.313681	-1.98506	0.0471375	0.493179
Cep131	ENSMUSG00000039781	101.752	-2.47271	1.24568	-1.98503	0.0471411	0.493179
Elof1	ENSMUSG00000013822	309.039	-1.18987	0.599915	-1.9834	0.0473225	0.493228
Ndufs7	ENSMUSG00000020153	814.002	-0.641611	0.323745	-1.98184	0.0474973	0.493228
Maoa	ENSMUSG00000025037	19652.8	-0.186375	0.0940074	-1.98256	0.0474165	0.493228
Gem	ENSMUSG00000028214	126.803	1.6716	0.842671	1.98369	0.0472901	0.493228
Mtf1	ENSMUSG00000028890	1887.52	0.446758	0.225277	1.98315	0.047351	0.493228
Idh3a	ENSMUSG00000032279	2540.6	-0.378688	0.191077	-1.98186	0.047495	0.493228
Cdk19	ENSMUSG00000038481	704.522	-0.718714	0.362407	-1.98317	0.0473489	0.493228
Nyap2	ENSMUSG00000054976	175.442	1.35076	0.680975	1.98357	0.0473043	0.493228
Ly6m	ENSMUSG00000063522	5744.89	1.0517	0.530585	1.98215	0.047462	0.493228
Gm10447	ENSMUSG00000072963	107.865	-2.56189	1.29233	-1.98238	0.0474373	0.493228
Gm20139	ENSMUSG00000111052	262.753	1.1184	0.564298	1.98194	0.0474863	0.493228
E130008D07Rik	ENSMUSG00000117011	309.221	-1.21647	0.613252	-1.98364	0.0472964	0.493228
Ppm1g	ENSMUSG00000029147	1463.06	-0.598281	0.301943	-1.98144	0.0475424	0.493391
Rpl22	ENSMUSG00000028936	2585.85	-0.452889	0.228779	-1.97959	0.0477491	0.494622
Hmgb1	ENSMUSG00000066551	2784.59	-0.375818	0.189821	-1.97986	0.0477198	0.494622
Igkv4-59	ENSMUSG00000094006	635.409	-0.933616	0.471617	-1.9796	0.047748	0.494622
Tm2d2	ENSMUSG00000031556	278.935	1.28698	0.650339	1.97894	0.0478231	0.494837
2310022A10Rik	ENSMUSG00000049643	274.902	-1.27545	0.644531	-1.97889	0.0478287	0.494837
P2ry12	ENSMUSG00000036353	115.605	-1.80918	0.914654	-1.97799	0.0479299	0.494972
Mafg	ENSMUSG00000051510	1256.72	-0.537915	0.271943	-1.97804	0.0479239	0.494972
Creb5	ENSMUSG00000053007	529.362	0.983014	0.496921	1.97821	0.047905	0.494972
Kif26b	ENSMUSG00000026494	401.54	1.12231	0.567712	1.9769	0.0480532	0.495941
Tmigd1	ENSMUSG00000020839	8935.38	0.253416	0.128278	1.97553	0.0482085	0.496819
Pdia4	ENSMUSG00000025823	2909.81	-0.423424	0.214352	-1.97536	0.0482269	0.496819
Mmp10	ENSMUSG00000047562	475.174	-1.12213	0.567954	-1.97574	0.0481845	0.496819
Btnl6	ENSMUSG00000092618	10251.3	0.244222	0.123653	1.97506	0.048261	0.496867
Gm6093	ENSMUSG00000112963	133.398	1.78461	0.90383	1.9745	0.0483249	0.49722
C2	ENSMUSG00000024371	266.246	1.24163	0.62915	1.97351	0.0484379	0.497692
Lmo3	ENSMUSG00000030226	172.64	1.4539	0.73667	1.9736	0.0484268	0.497692
4933432K03Rik	ENSMUSG00000108811	196.721	-1.30827	0.662979	-1.97332	0.0484594	0.497692
Nsun6	ENSMUSG00000026707	283.184	1.34964	0.684224	1.97251	0.0485514	0.498029
Cbfb	ENSMUSG00000031885	652.805	0.72473	0.367371	1.97275	0.0485244	0.498029
H2ac4	ENSMUSG00000061615	95.2763	-1.78586	0.905611	-1.972	0.0486101	0.498327
Lcp2	ENSMUSG00000002699	634.731	0.737866	0.374338	1.97112	0.0487101	0.499048
Tspan15	ENSMUSG00000037031	3352.98	0.382036	0.19387	1.97058	0.048772	0.499379
Adora2a	ENSMUSG00000020178	123.062	-1.70108	0.863809	-1.96928	0.0489207	0.49999
Ide	ENSMUSG00000056999	2340.79	-0.442792	0.22481	-1.96962	0.0488816	0.49999
Actl11	ENSMUSG00000066368	146.362	-1.55321	0.788633	-1.9695	0.0488956	0.49999
Ntng2	ENSMUSG00000035513	126.121	-1.63336	0.829775	-1.96844	0.0490179	0.500679
Hoxb6	ENSMUSG00000000690	256.605	1.32985	0.676188	1.96669	0.0492195	0.502433
Tbxas1	ENSMUSG00000029925	638.025	0.797752	0.405759	1.96607	0.0492902	0.502849
BC005537	ENSMUSG00000019132	4174.07	0.309716	0.157578	1.96548	0.0493592	0.502944
Tmub1	ENSMUSG00000028958	256.435	-1.14104	0.580522	-1.96553	0.0493527	0.502944
Hivep1	ENSMUSG00000021366	2645.55	-0.429337	0.218524	-1.96471	0.0494478	0.503542
Lrrfip1	ENSMUSG00000026305	4203.66	0.355038	0.180768	1.96405	0.0495241	0.50371
Ap1g1	ENSMUSG00000031731	2308.74	-0.406214	0.206806	-1.96423	0.0495038	0.50371
Sgk2	ENSMUSG00000017868	752.471	0.666017	0.339158	1.96374	0.0495605	0.503755
Sp2	ENSMUSG00000018678	562.524	0.765367	0.389798	1.9635	0.0495885	0.503755
Cideb	ENSMUSG00000022219	421.785	0.930337	0.474089	1.96237	0.0497196	0.504783
Psen2	ENSMUSG00000010609	318.994	-1.02555	0.522726	-1.96192	0.0497716	0.50486
Rgl3	ENSMUSG00000040146	246.479	1.49857	0.763902	1.96173	0.0497941	0.50486
H2-Q6	ENSMUSG00000073409	122.916	1.95409	0.996207	1.96153	0.0498171	0.50486
Frmd8	ENSMUSG00000024816	1340.73	0.544143	0.277535	1.96063	0.0499221	0.505619
Hnrnpd	ENSMUSG00000000568	2712.24	-0.41317	0.210811	-1.95991	0.0500065	0.505851
Lypd8	ENSMUSG00000013643	13803.3	-0.283348	0.144609	-1.95941	0.0500652	0.505851
Rab5c	ENSMUSG00000019173	2290.81	0.468762	0.239152	1.9601	0.0499839	0.505851
Mlh1	ENSMUSG00000032498	566.189	-0.754519	0.385065	-1.95946	0.050059	0.505851
N4bp1	ENSMUSG00000031652	1782.63	0.507388	0.259069	1.95851	0.0501707	0.506309
Baz2a	ENSMUSG00000040054	5910.1	0.314142	0.160385	1.95868	0.0501505	0.506309
Abtb3	ENSMUSG00000020042	280.823	-1.10075	0.562114	-1.95824	0.0502019	0.50632
Ttc39b	ENSMUSG00000038172	1820.66	0.44333	0.22644	1.95782	0.0502508	0.50651
Polr3d	ENSMUSG00000000776	312.803	-1.10072	0.562606	-1.95647	0.0504099	0.50718
Mtpap	ENSMUSG00000024234	410.922	0.887039	0.453309	1.95681	0.0503701	0.50718
Trappc8	ENSMUSG00000033382	2922.83	0.35413	0.180996	1.95657	0.0503981	0.50718
A530032D15Rik	ENSMUSG00000089844	107.975	1.75023	0.894693	1.95623	0.0504378	0.50718
Vars	ENSMUSG00000007029	730.809	-0.687674	0.35193	-1.95401	0.0507004	0.508285
Snx24	ENSMUSG00000024535	108.68	-2.43084	1.24421	-1.95372	0.0507345	0.508285
Kif20b	ENSMUSG00000024795	477.623	-1.07145	0.548422	-1.95369	0.050738	0.508285
Kif5c	ENSMUSG00000026764	254.726	-1.18006	0.604025	-1.95367	0.0507406	0.508285
Smpd3	ENSMUSG00000031906	1789.59	-0.467372	0.239276	-1.95327	0.0507874	0.508285
Ssh1	ENSMUSG00000042121	1323.69	0.517648	0.264963	1.95366	0.0507416	0.508285
Zdhhc22	ENSMUSG00000048483	135.382	-1.67141	0.855027	-1.95481	0.0506059	0.508285
Nron	ENSMUSG00000086484	120.752	2.34639	1.20127	1.95326	0.0507893	0.508285
Pycr2	ENSMUSG00000026520	217.514	-1.21984	0.624757	-1.9525	0.0508783	0.508874
Slc5a10	ENSMUSG00000042371	105.796	1.77453	0.908986	1.95221	0.0509132	0.50892
Bche	ENSMUSG00000027792	3845.67	-0.361237	0.18508	-1.95179	0.050963	0.508944
Ticam1	ENSMUSG00000047123	2110.13	0.522047	0.267498	1.95159	0.0509868	0.508944
Gm28370	ENSMUSG00000099478	841.409	0.633953	0.324866	1.95143	0.0510062	0.508944
A730009L09Rik	ENSMUSG00000110358	121.736	-1.8129	0.929141	-1.95116	0.0510382	0.508961
Rpl10	ENSMUSG00000008682	2672.29	-0.410407	0.210433	-1.9503	0.0511405	0.509076
Kif21a	ENSMUSG00000022629	1188.1	-0.547395	0.280653	-1.95043	0.0511244	0.509076
Ighv5-4	ENSMUSG00000095612	230.771	-1.2296	0.630421	-1.95044	0.0511242	0.509076
Gm4956	ENSMUSG00000025936	144.05	1.47282	0.755586	1.94924	0.0512668	0.510031
Ocrl	ENSMUSG00000001173	455.597	-0.836512	0.429305	-1.94853	0.051352	0.510108
Tsku	ENSMUSG00000049580	597.183	0.734516	0.376949	1.94858	0.0513453	0.510108
Armcx5	ENSMUSG00000072969	170.783	-1.66021	0.852082	-1.94841	0.0513654	0.510108
Cldn2	ENSMUSG00000047230	1021.81	-0.73804	0.378925	-1.94772	0.0514484	0.510631
Lrrc9	ENSMUSG00000021090	236.867	1.43184	0.735915	1.94566	0.0516952	0.512778
Rc3h1	ENSMUSG00000040423	3824.21	0.436346	0.224351	1.94492	0.0517841	0.513267
St6galnac4	ENSMUSG00000079442	255.56	1.14748	0.590043	1.94475	0.0518054	0.513267
Nkrf	ENSMUSG00000044149	185.437	-1.55399	0.799507	-1.94369	0.0519334	0.514232
Matn4	ENSMUSG00000016995	221.995	1.29886	0.668913	1.94175	0.0521673	0.514431
Plek2	ENSMUSG00000021118	526.08	0.817209	0.420733	1.94235	0.0520952	0.514431
Syt7	ENSMUSG00000024743	967.33	0.593703	0.305707	1.94207	0.0521292	0.514431
Naaa	ENSMUSG00000029413	874.346	-0.61886	0.318685	-1.94192	0.0521469	0.514431
Tmem135	ENSMUSG00000039428	1585.11	0.506741	0.26096	1.94184	0.0521568	0.514431
Ipo9	ENSMUSG00000041879	877.082	-0.643959	0.331541	-1.94232	0.0520982	0.514431
Map10	ENSMUSG00000050930	112.786	2.13498	1.09868	1.94323	0.0519887	0.514431
Gvin-ps3	ENSMUSG00000095649	6401.63	-1.24912	0.643419	-1.94139	0.0522116	0.514565
Mroh1	ENSMUSG00000022558	1572.55	-0.510381	0.262978	-1.94077	0.0522859	0.514996
Rrp15	ENSMUSG00000001305	178.278	-1.42944	0.737896	-1.93718	0.0527233	0.515019
St6galnac1	ENSMUSG00000009588	137.101	-1.70841	0.882295	-1.93633	0.0528276	0.515019
Cr1l	ENSMUSG00000016481	1330.14	0.538266	0.277883	1.93702	0.0527424	0.515019
Dnajc14	ENSMUSG00000025354	1627.14	0.500767	0.258477	1.93738	0.0526989	0.515019
Prkcq	ENSMUSG00000026778	309.753	1.0126	0.522651	1.93743	0.0526932	0.515019
Sgip1	ENSMUSG00000028524	319.97	1.03197	0.532204	1.93905	0.0524957	0.515019
Gfpt1	ENSMUSG00000029992	11871.5	-0.236014	0.121757	-1.9384	0.0525742	0.515019
Cidec	ENSMUSG00000030278	783.046	0.663257	0.342173	1.93837	0.0525783	0.515019
Triml1	ENSMUSG00000031651	133.186	-2.23717	1.1551	-1.93678	0.0527722	0.515019
6430548M08Rik	ENSMUSG00000031824	356.872	-1.11117	0.573678	-1.93693	0.0527538	0.515019
Chmp2a	ENSMUSG00000033916	2398.32	0.395903	0.204468	1.93626	0.0528357	0.515019
Dchs1	ENSMUSG00000036862	415.649	-0.930349	0.479958	-1.9384	0.0525748	0.515019
Cystm1	ENSMUSG00000046727	2366.99	0.40171	0.207384	1.93703	0.0527412	0.515019
9130023H24Rik	ENSMUSG00000062944	135.435	-1.54791	0.797877	-1.94003	0.0523758	0.515019
Rplp0	ENSMUSG00000067274	6419.45	-0.288876	0.148941	-1.93953	0.0524371	0.515019
Gm43667	ENSMUSG00000105135	159.974	1.79823	0.928498	1.93671	0.0527803	0.515019
Gm29151	ENSMUSG00000106005	126.28	1.74265	0.900019	1.93623	0.052839	0.515019
Gm49616	ENSMUSG00000114888	111.839	1.81969	0.93935	1.93718	0.0527234	0.515019
Nckap5l	ENSMUSG00000023009	139.463	-1.47283	0.76106	-1.93523	0.0529616	0.51534
Or51g2	ENSMUSG00000043354	174.56	-2.21675	1.14571	-1.93482	0.0530121	0.51534
Brsk2	ENSMUSG00000053046	222.701	-1.35832	0.701945	-1.93507	0.0529811	0.51534
Nsl1	ENSMUSG00000062510	296.793	1.15052	0.594672	1.93472	0.0530249	0.51534
H2bc3	ENSMUSG00000075031	355.497	-1.08714	0.561703	-1.93544	0.0529361	0.51534
Scyl1	ENSMUSG00000024941	686.872	-0.815276	0.421633	-1.93362	0.0531603	0.516183
Ntrk3	ENSMUSG00000059146	756.146	0.655312	0.338923	1.93351	0.053173	0.516183
Dennd2c	ENSMUSG00000007379	288.804	-1.09022	0.564101	-1.93267	0.053277	0.516894
Slc2a3	ENSMUSG00000003153	221.411	-1.39352	0.721875	-1.93042	0.0535552	0.516988
Igfbp4	ENSMUSG00000017493	718.698	0.697369	0.361004	1.93175	0.0533902	0.516988
Trrap	ENSMUSG00000045482	2784.25	-0.39115	0.202631	-1.93035	0.0535631	0.516988
Lmcd1	ENSMUSG00000057604	115.054	-1.65417	0.856525	-1.93126	0.0534512	0.516988
Naca	ENSMUSG00000061315	3528.65	-0.363394	0.188134	-1.93157	0.0534122	0.516988
Ptrh2	ENSMUSG00000072582	354.235	-1.07443	0.556531	-1.93058	0.0535347	0.516988
Ecscr	ENSMUSG00000073599	118.005	1.58084	0.818183	1.93214	0.0533427	0.516988
1500015A07Rik	ENSMUSG00000098702	183.006	-1.28093	0.663244	-1.9313	0.0534456	0.516988
Gm48996	ENSMUSG00000115252	187.327	1.6224	0.840207	1.93095	0.0534892	0.516988
Uqcr10	ENSMUSG00000059534	461.617	-1.02649	0.532127	-1.92903	0.0537275	0.518278
Nphp3	ENSMUSG00000032558	324.836	-1.08763	0.564072	-1.92818	0.0538327	0.518342
Poglut3	ENSMUSG00000034487	292.067	-1.08426	0.562169	-1.92871	0.0537672	0.518342
Rbm12b2	ENSMUSG00000052137	250.841	-1.13746	0.589972	-1.92798	0.0538573	0.518342
Gm43483	ENSMUSG00000105289	104.949	1.94528	1.00887	1.92818	0.0538324	0.518342
Rac2	ENSMUSG00000033220	292.35	-1.21262	0.629473	-1.9264	0.0540544	0.519644
Ces1b	ENSMUSG00000078964	100.69	-1.90703	0.989827	-1.92663	0.0540256	0.519644
Rps9	ENSMUSG00000006333	2853.22	-0.377837	0.196437	-1.92346	0.0544229	0.521195
Cr2	ENSMUSG00000026616	185.165	1.29539	0.673311	1.9239	0.0543665	0.521195
Rbm38	ENSMUSG00000027510	153.354	-1.57678	0.819665	-1.92368	0.0543941	0.521195
Cyp2b23	ENSMUSG00000040650	177.523	1.37237	0.713611	1.92313	0.0544631	0.521195
Frat1	ENSMUSG00000067199	172.78	1.81182	0.942118	1.92313	0.0544634	0.521195
Sox13	ENSMUSG00000070643	2707.4	0.386737	0.20099	1.92416	0.0543348	0.521195
Ighv1-50	ENSMUSG00000094198	105.85	2.8275	1.4701	1.92334	0.0544368	0.521195
Gm43375	ENSMUSG00000106262	126.381	1.52585	0.79338	1.92323	0.0544514	0.521195
Scarf2	ENSMUSG00000012017	141.589	-1.46675	0.762873	-1.92266	0.0545222	0.521461
Map2k6	ENSMUSG00000020623	391.993	-0.986337	0.513092	-1.92234	0.0545631	0.521557
Mrpl1	ENSMUSG00000029486	328.211	-1.19376	0.621165	-1.92181	0.05463	0.521618
S100a16	ENSMUSG00000074457	141.936	-1.65598	0.861684	-1.9218	0.0546315	0.521618
Hmcn2	ENSMUSG00000055632	1141.86	-0.627378	0.326513	-1.92145	0.0546751	0.521738
Defa42	ENSMUSG00000079114	142.846	-2.28714	1.19065	-1.92091	0.0547426	0.522086
Ap1s2	ENSMUSG00000031367	126.06	-2.3192	1.20821	-1.91953	0.0549167	0.52345
Ubqln4	ENSMUSG00000008604	729.295	-0.727275	0.379063	-1.91861	0.0550337	0.524143
Etnk1	ENSMUSG00000030275	5249.33	0.307684	0.16038	1.91847	0.0550517	0.524143
Pde12	ENSMUSG00000043702	510.796	-0.812446	0.423569	-1.9181	0.0550988	0.524288
Garin5b	ENSMUSG00000092518	170.841	-1.50795	0.78627	-1.91786	0.0551292	0.524288
Trpm2	ENSMUSG00000009292	733.668	-0.790486	0.412685	-1.91547	0.0554326	0.526108
Sema5a	ENSMUSG00000022231	1405.13	-0.578931	0.302254	-1.91538	0.055444	0.526108
Wasl	ENSMUSG00000029684	4218.48	0.310917	0.162267	1.91609	0.0553541	0.526108
Antxr1	ENSMUSG00000033420	1076.79	0.565332	0.295156	1.91537	0.0554456	0.526108
Gm42572	ENSMUSG00000107171	547.16	0.757565	0.395592	1.91501	0.0554906	0.526239
Gm44067	ENSMUSG00000108095	157.246	-1.41385	0.73844	-1.91464	0.0555385	0.526396
Vdac2	ENSMUSG00000021771	7466.16	0.285639	0.149227	1.91413	0.0556034	0.526715
2010106E10Rik	ENSMUSG00000025528	6193.75	0.292629	0.152922	1.91359	0.0556726	0.526778
Gm48501	ENSMUSG00000113889	101.132	1.84126	0.962181	1.91363	0.0556676	0.526778
8430406P12Rik	ENSMUSG00000113432	127.564	-2.00935	1.05019	-1.91332	0.055707	0.526806
Gpa33	ENSMUSG00000000544	9700.03	0.216723	0.113395	1.91121	0.0559772	0.527289
St13	ENSMUSG00000022403	1842.53	-0.464338	0.242803	-1.91241	0.055824	0.527289
Myo7b	ENSMUSG00000024388	20477.6	0.183489	0.0960066	1.91121	0.0559771	0.527289
Usp35	ENSMUSG00000035713	529.303	0.865422	0.452668	1.91183	0.0558986	0.527289
Abca7	ENSMUSG00000035722	1316.66	0.495555	0.259102	1.91258	0.0558012	0.527289
Pmepa1	ENSMUSG00000038400	1233.78	0.559605	0.292775	1.91138	0.0559557	0.527289
Stab1	ENSMUSG00000042286	1413.57	-0.531699	0.278103	-1.91188	0.0558915	0.527289
Hells	ENSMUSG00000025001	577.41	-0.849994	0.444887	-1.91058	0.0560583	0.527546
Sfpq	ENSMUSG00000028820	4140.84	-0.307994	0.16121	-1.91051	0.0560672	0.527546
Slc1a4	ENSMUSG00000020142	270.341	1.1037	0.578136	1.90907	0.0562537	0.527825
Nptxr	ENSMUSG00000022421	105.276	-1.8008	0.943109	-1.90943	0.0562064	0.527825
Tm9sf3	ENSMUSG00000025016	8629.3	-0.228146	0.119479	-1.90951	0.0561959	0.527825
Ppfia1	ENSMUSG00000037519	2270.02	-0.422855	0.221394	-1.90996	0.0561381	0.527825
2510039O18Rik	ENSMUSG00000044496	1222.72	0.516366	0.270477	1.90909	0.0562503	0.527825
Gdpd4	ENSMUSG00000035582	131.25	-1.52275	0.797813	-1.90865	0.0563068	0.52803
Ipmk	ENSMUSG00000060733	11807.9	0.234438	0.122894	1.90765	0.0564359	0.528945
Cdv3	ENSMUSG00000032803	3159.48	-0.375637	0.196945	-1.90732	0.0564789	0.529054
Letmd1	ENSMUSG00000037353	365.618	1.02758	0.539052	1.90628	0.0566145	0.529943
Slc2a7	ENSMUSG00000062064	416.545	-1.05901	0.55559	-1.9061	0.0566369	0.529943
Psenen	ENSMUSG00000036835	535.995	0.84189	0.442019	1.90464	0.0568262	0.530536
Foxred1	ENSMUSG00000039048	359.526	-1.02952	0.540521	-1.90468	0.0568221	0.530536
Adam10	ENSMUSG00000054693	4033.06	0.369263	0.193869	1.90471	0.0568182	0.530536
1700030A11Rik	ENSMUSG00000085333	324.112	1.03739	0.544479	1.90528	0.0567435	0.530536
Srp72	ENSMUSG00000036323	1497.21	-0.480898	0.25253	-1.90432	0.0568685	0.530636
Slc30a9	ENSMUSG00000029221	2374.41	0.403857	0.212122	1.90389	0.056925	0.530869
Clptm1	ENSMUSG00000002981	2795.84	-0.364387	0.191553	-1.90228	0.0571344	0.531458
Ppp1cc	ENSMUSG00000004455	1154	-0.545707	0.286851	-1.90241	0.0571178	0.531458
Khsrp	ENSMUSG00000007670	2055.5	-0.424584	0.22331	-1.90132	0.0572604	0.531458
Pde4d	ENSMUSG00000021699	1914.7	0.449392	0.236221	1.90242	0.057116	0.531458
Hlcs	ENSMUSG00000040820	409.025	-0.909737	0.478343	-1.90185	0.0571907	0.531458
Exd1	ENSMUSG00000048647	238.326	-1.3452	0.707447	-1.90149	0.0572378	0.531458
Tmem139	ENSMUSG00000071506	729.344	-0.664744	0.349639	-1.90123	0.0572723	0.531458
Gm11290	ENSMUSG00000085827	194.805	1.34523	0.707516	1.90134	0.0572577	0.531458
Gm25939	ENSMUSG00000118790	1472.38	-0.498881	0.262195	-1.90271	0.0570784	0.531458
Chrna6	ENSMUSG00000031491	134.405	1.51326	0.796272	1.90044	0.057376	0.531603
Pold1	ENSMUSG00000038644	235.096	-1.4575	0.766949	-1.90038	0.0573827	0.531603
Txlnb	ENSMUSG00000039891	207.611	1.23379	0.64918	1.90054	0.0573623	0.531603
Rac1	ENSMUSG00000001847	6456.6	0.277421	0.146087	1.89901	0.0575626	0.531806
Cyrib	ENSMUSG00000022378	1877.16	0.480614	0.253026	1.89947	0.0575032	0.531806
Mitf	ENSMUSG00000035158	233.491	1.21512	0.63964	1.8997	0.0574729	0.531806
Bclaf3	ENSMUSG00000044150	529.357	0.855769	0.45063	1.89905	0.0575576	0.531806
Gm19721	ENSMUSG00000102324	202.223	1.2597	0.663333	1.89905	0.0575582	0.531806
Rbm4b	ENSMUSG00000033760	1001.68	0.600838	0.316532	1.89819	0.0576712	0.532517
Lzts3	ENSMUSG00000037703	1017.01	-0.708603	0.373364	-1.89789	0.0577111	0.532594
Cuedc1	ENSMUSG00000018378	364.447	-0.958284	0.505112	-1.89717	0.0578054	0.53288
Cyp4f40	ENSMUSG00000090700	1397.59	-0.568307	0.299545	-1.89723	0.0577972	0.53288
Socs6	ENSMUSG00000056153	520.68	-0.792105	0.41765	-1.89658	0.0578838	0.53331
Flna	ENSMUSG00000031328	4636.94	-0.35613	0.187922	-1.8951	0.0580796	0.534529
Ptrhd1	ENSMUSG00000096199	110.023	2.19997	1.16076	1.89529	0.0580543	0.534529
Kifap3	ENSMUSG00000026585	247.559	1.11199	0.587305	1.89337	0.0583084	0.536049
AI467606	ENSMUSG00000045165	108.336	-1.74052	0.919267	-1.89338	0.0583076	0.536049
Phldb1	ENSMUSG00000048537	877.6	-0.662096	0.349794	-1.89282	0.0583819	0.536432
Tdh	ENSMUSG00000021953	106.669	1.64696	0.870741	1.89144	0.0585653	0.537392
Mitd1	ENSMUSG00000026088	466.372	0.845455	0.447005	1.89138	0.0585739	0.537392
Or5an6	ENSMUSG00000046650	162.503	1.70696	0.902526	1.89132	0.0585822	0.537392
Cpt1a	ENSMUSG00000024900	2076.88	-0.397819	0.210411	-1.89067	0.0586681	0.537887
Fam76a	ENSMUSG00000028878	895.916	-0.606817	0.321007	-1.89035	0.0587105	0.537983
Rpl35	ENSMUSG00000062997	890.74	-0.725284	0.383799	-1.88975	0.058791	0.538427
Ncaph2	ENSMUSG00000008690	986.879	-0.697103	0.369042	-1.88895	0.0588983	0.539116
Etv5	ENSMUSG00000013089	196.85	1.37027	0.725546	1.8886	0.0589449	0.53925
Crlf3	ENSMUSG00000017561	714.406	-0.651708	0.345184	-1.888	0.0590261	0.539699
Kcnh4	ENSMUSG00000035355	152.787	-1.96323	1.04012	-1.8875	0.0590931	0.539726
Prdm1	ENSMUSG00000038151	781.172	0.653398	0.346136	1.88769	0.0590677	0.539726
Ppp4r3b	ENSMUSG00000020463	2529.23	0.362908	0.192324	1.88696	0.0591657	0.540096
Irf4	ENSMUSG00000021356	432.616	-0.85588	0.453813	-1.88598	0.0592981	0.540914
Man2c1os	ENSMUSG00000086728	113.927	-2.13432	1.13177	-1.88582	0.0593196	0.540914
C530043K16Rik	ENSMUSG00000106706	181.285	-1.28613	0.682098	-1.88555	0.059355	0.540944
Pank1	ENSMUSG00000033610	481.688	-0.864765	0.458831	-1.88471	0.0594687	0.541184
Shank1	ENSMUSG00000038738	222.032	-1.21512	0.644745	-1.88464	0.0594779	0.541184
Lifr	ENSMUSG00000054263	1053.37	0.577848	0.306592	1.88474	0.0594646	0.541184
Phb	ENSMUSG00000038845	457.475	-0.813519	0.43184	-1.88384	0.0595862	0.541431
Irf8	ENSMUSG00000041515	2695.78	0.384185	0.203959	1.88364	0.0596137	0.541431
Ccrl2	ENSMUSG00000043953	157.206	1.49356	0.792971	1.88349	0.0596336	0.541431
Or13a17	ENSMUSG00000066122	127.954	1.58607	0.841924	1.88387	0.0595828	0.541431
Ggt6	ENSMUSG00000040471	322.819	-1.06745	0.566984	-1.88267	0.0597447	0.542147
1700019J19Rik	ENSMUSG00000111489	172.939	-1.47205	0.782262	-1.88178	0.0598655	0.54295
Trak2	ENSMUSG00000026028	1827.79	0.449831	0.239148	1.88097	0.059976	0.543588
Lsamp	ENSMUSG00000061080	367.719	0.980901	0.521536	1.88079	0.0600003	0.543588
Cenpf	ENSMUSG00000026605	1439.86	-0.538628	0.28671	-1.87865	0.060292	0.54507
Dnaja2	ENSMUSG00000031701	3269.34	0.355662	0.189283	1.879	0.0602449	0.54507
Smug1	ENSMUSG00000036061	530.49	0.74726	0.397766	1.87864	0.0602935	0.54507
Or8b3	ENSMUSG00000049098	115.237	2.30489	1.22643	1.87935	0.0601964	0.54507
Poglut2	ENSMUSG00000026047	141.507	-1.42506	0.758904	-1.87779	0.0604102	0.545539
B3galt5	ENSMUSG00000074892	177.077	-1.34598	0.716726	-1.87796	0.0603861	0.545539
Pphln1	ENSMUSG00000036167	447.709	-0.830581	0.442446	-1.87725	0.0604843	0.545916
Slc25a42	ENSMUSG00000002346	347.025	-1.07468	0.572593	-1.87686	0.060537	0.546098
Mansc1	ENSMUSG00000032718	278.586	-1.35641	0.722949	-1.87621	0.0606261	0.546317
Sox1ot	ENSMUSG00000047935	122.14	-1.53638	0.818773	-1.87645	0.0605941	0.546317
Or2a12	ENSMUSG00000073111	127.05	-2.61465	1.39377	-1.87595	0.0606623	0.54635
Cxcl16	ENSMUSG00000018920	944.195	0.611934	0.326281	1.87548	0.0607265	0.546502
Spag9	ENSMUSG00000020859	4509.19	0.327917	0.174899	1.87489	0.0608072	0.546502
Galc	ENSMUSG00000021003	362.139	-0.994344	0.530319	-1.87499	0.0607937	0.546502
Mapre3	ENSMUSG00000029166	783.571	0.726674	0.387597	1.87482	0.0608176	0.546502
1700109K24Rik	ENSMUSG00000097267	119.932	-1.61304	0.860453	-1.87465	0.0608415	0.546502
S100a10	ENSMUSG00000041959	9489.15	0.238492	0.127309	1.87332	0.0610236	0.547845
Cep89	ENSMUSG00000023072	446.491	-0.910681	0.486202	-1.87305	0.0610615	0.547894
Gm10143	ENSMUSG00000064032	107.958	-1.90538	1.01782	-1.87203	0.0612031	0.548871
Rcbtb2	ENSMUSG00000022106	702.352	0.69886	0.373404	1.87159	0.0612631	0.549038
Ndrg4	ENSMUSG00000036564	127.657	1.96016	1.04763	1.87104	0.061339	0.549038
Magi1	ENSMUSG00000045095	2354.55	-0.38789	0.20728	-1.87134	0.0612985	0.549038
Rnf181	ENSMUSG00000055850	1274.8	0.495043	0.264595	1.87095	0.0613521	0.549038
Stat3	ENSMUSG00000004040	4159.98	0.312337	0.167135	1.86877	0.0616551	0.550045
Steap2	ENSMUSG00000015653	298.632	-1.15127	0.615882	-1.86931	0.0615804	0.550045
Mtrf1	ENSMUSG00000022022	145.582	-1.49323	0.799429	-1.86787	0.0617803	0.550045
Exosc3	ENSMUSG00000028322	316.615	-1.10745	0.592894	-1.86788	0.061779	0.550045
Ccdc91	ENSMUSG00000030301	876.833	-0.583273	0.312183	-1.86837	0.0617108	0.550045
Scnn1a	ENSMUSG00000030340	489.072	-0.87782	0.470037	-1.86756	0.0618241	0.550045
Psmf1	ENSMUSG00000032869	410.292	0.876164	0.469124	1.86766	0.0618091	0.550045
Tbc1d2	ENSMUSG00000039813	379.74	-0.939294	0.50291	-1.86772	0.0618013	0.550045
Zmat1	ENSMUSG00000052676	102.193	-2.357	1.26093	-1.86925	0.0615883	0.550045
Smok2b	ENSMUSG00000073457	223.293	1.20925	0.647047	1.86887	0.0616405	0.550045
Gm2128	ENSMUSG00000078737	101.338	-1.71546	0.918298	-1.86808	0.0617509	0.550045
Hspa4	ENSMUSG00000020361	3922.35	-0.332586	0.178154	-1.86685	0.061923	0.550053
Slc9a9	ENSMUSG00000031129	453.24	0.827139	0.44305	1.86692	0.0619129	0.550053
Rdh11	ENSMUSG00000066441	574.087	-0.773105	0.414065	-1.86711	0.0618859	0.550053
Coq8b	ENSMUSG00000003762	565.117	0.790534	0.423612	1.86617	0.0620171	0.550598
Htr3b	ENSMUSG00000008590	134.161	1.75775	0.94213	1.86571	0.0620813	0.550878
Itga3	ENSMUSG00000001507	3606.72	-0.318092	0.170623	-1.86429	0.0622803	0.550892
Gart	ENSMUSG00000022962	400.103	-0.872157	0.467912	-1.86394	0.0623308	0.550892
Pnpla2	ENSMUSG00000025509	2244.26	0.432142	0.231869	1.86373	0.0623591	0.550892
Tex10	ENSMUSG00000028345	282.438	1.04198	0.558696	1.86503	0.062177	0.550892
Abcb7	ENSMUSG00000031333	2003.35	0.401033	0.215189	1.86363	0.0623735	0.550892
Gpr82	ENSMUSG00000047678	110.152	1.81243	0.972149	1.86436	0.0622714	0.550892
Hook2	ENSMUSG00000052566	3111.28	0.34518	0.185094	1.8649	0.0621958	0.550892
Nrf1	ENSMUSG00000058440	1066.86	0.530757	0.284742	1.864	0.0623223	0.550892
Or1ad1	ENSMUSG00000061952	129.273	1.50266	0.806322	1.8636	0.0623775	0.550892
Telo2	ENSMUSG00000024170	296.788	-1.05812	0.567935	-1.8631	0.0624488	0.550944
Mapre2	ENSMUSG00000024277	1746.88	-0.426987	0.229157	-1.86329	0.0624214	0.550944
Rap1gap	ENSMUSG00000041351	338.976	-0.948891	0.509445	-1.8626	0.0625191	0.551275
Gata5	ENSMUSG00000015627	2038.57	0.529745	0.284461	1.86227	0.0625647	0.551389
Cyth4	ENSMUSG00000018008	682.395	0.701904	0.377211	1.86077	0.0627761	0.551519
Gpatch2l	ENSMUSG00000021254	825.273	0.666048	0.357859	1.8612	0.0627161	0.551519
Slc37a1	ENSMUSG00000024036	1997.44	0.47095	0.253043	1.86114	0.062724	0.551519
Ciapin1	ENSMUSG00000031781	507.503	1.02442	0.550438	1.86109	0.0627308	0.551519
Hgsnat	ENSMUSG00000037260	615.5	0.738367	0.396755	1.86101	0.0627422	0.551519
Gm11513	ENSMUSG00000087630	123.323	1.83772	0.987572	1.86085	0.0627659	0.551519
Mpnd	ENSMUSG00000003199	1353.14	-0.473883	0.254755	-1.86015	0.0628642	0.551779
Fut2	ENSMUSG00000055978	419.432	-0.995502	0.535205	-1.86004	0.0628799	0.551779
Ighv1-9	ENSMUSG00000094694	438.686	-4.18411	2.24968	-1.85987	0.0629041	0.551779
Lsm6	ENSMUSG00000031683	405.722	-0.86385	0.464592	-1.85937	0.0629743	0.55182
Il17re	ENSMUSG00000043088	278.269	1.11276	0.598423	1.8595	0.0629569	0.55182
Abcg5	ENSMUSG00000040505	3720.92	0.345748	0.18598	1.85907	0.0630179	0.551915
Ddx3x	ENSMUSG00000000787	10298.2	0.214558	0.115439	1.85863	0.0630795	0.552167
Kdsr	ENSMUSG00000009905	1013.03	-0.542459	0.292005	-1.85771	0.0632108	0.552658
Cltb	ENSMUSG00000047547	2555.51	0.387544	0.208619	1.85767	0.0632162	0.552658
Gspt1	ENSMUSG00000062203	1527.4	-0.519911	0.279892	-1.85754	0.063234	0.552658
Garem1	ENSMUSG00000042680	1891.53	0.42388	0.228227	1.85727	0.0632727	0.552708
Cfap410	ENSMUSG00000020284	109.45	-1.59252	0.857853	-1.8564	0.0633966	0.553254
Ppp2r2a	ENSMUSG00000022052	1801.57	0.425038	0.228962	1.85637	0.0634009	0.553254
Armh3	ENSMUSG00000039901	771.379	0.676461	0.364451	1.85611	0.0634377	0.553289
Polr2h	ENSMUSG00000021018	137.721	-1.99217	1.07362	-1.85557	0.0635149	0.553675
Vstm5	ENSMUSG00000031937	370.508	-0.884227	0.47677	-1.85462	0.0636507	0.554571
Gde1	ENSMUSG00000033917	623.22	0.76838	0.414506	1.85373	0.0637785	0.554823
Helq	ENSMUSG00000035266	407.016	0.984207	0.530871	1.85395	0.0637467	0.554823
Rpl38	ENSMUSG00000057322	955.33	-0.78901	0.425534	-1.85417	0.0637154	0.554823
Twf1	ENSMUSG00000022451	2543.49	-0.383456	0.206915	-1.85321	0.0638526	0.554829
Rif1	ENSMUSG00000036202	1202.83	-0.52278	0.282122	-1.85303	0.0638781	0.554829
Usp39	ENSMUSG00000056305	362.443	-1.0109	0.545436	-1.85337	0.0638295	0.554829
Pdzd2	ENSMUSG00000022197	1154.72	0.557009	0.300664	1.8526	0.06394	0.554858
Phf11d	ENSMUSG00000068245	233.69	1.37989	0.74486	1.85255	0.0639473	0.554858
Slc40a1	ENSMUSG00000025993	562.455	-0.777008	0.419567	-1.85193	0.0640359	0.55518
Trmt61b	ENSMUSG00000085492	106.103	-1.72667	0.932528	-1.8516	0.0640833	0.55518
Gm45124	ENSMUSG00000108372	161.425	1.86072	1.00484	1.85177	0.0640594	0.55518
Uqcrc2	ENSMUSG00000030884	1808.76	-0.415941	0.224752	-1.85067	0.0642173	0.556054
Tcf3	ENSMUSG00000020167	934.451	-0.571643	0.309241	-1.84854	0.0645247	0.556997
Gps1	ENSMUSG00000025156	546.383	-0.732636	0.396311	-1.84864	0.0645103	0.556997
Pcsk6	ENSMUSG00000030513	792.97	-0.749042	0.405157	-1.84877	0.064491	0.556997
Cmtr2	ENSMUSG00000046441	134.458	1.57815	0.853513	1.84901	0.064457	0.556997
Vmn2r102	ENSMUSG00000095961	207.108	1.28542	0.695177	1.84906	0.0644492	0.556997
Snhg4	ENSMUSG00000117869	116.074	-2.17463	1.17624	-1.84879	0.0644876	0.556997
Inpp5b	ENSMUSG00000028894	1315.46	0.509529	0.275844	1.84717	0.0647232	0.558424
Plscr4	ENSMUSG00000032377	177.828	1.34083	0.726111	1.84658	0.0648075	0.558865
Pdlim2	ENSMUSG00000022090	2413.25	0.372406	0.20176	1.84579	0.0649234	0.559006
Rnf38	ENSMUSG00000035696	1319.6	-0.506842	0.274584	-1.84585	0.0649136	0.559006
Trim5	ENSMUSG00000060441	569.295	0.738768	0.4002	1.846	0.0648928	0.559006
Zkscan3	ENSMUSG00000021327	1772.86	0.477241	0.258642	1.84518	0.065011	0.559063
Zbtb33	ENSMUSG00000048047	610.036	-0.686978	0.372335	-1.84505	0.0650298	0.559063
Pdzd8	ENSMUSG00000074746	3054.8	0.327152	0.177301	1.84518	0.0650115	0.559063
Pde7b	ENSMUSG00000019990	582.694	0.704672	0.382098	1.84422	0.0651516	0.559824
Rpl18a	ENSMUSG00000045128	4325.72	-0.280874	0.152321	-1.84396	0.0651887	0.559858
Ate1	ENSMUSG00000030850	1059.66	0.535948	0.29077	1.8432	0.0652991	0.56052
Etohd2	ENSMUSG00000089875	346.183	0.979621	0.531605	1.84276	0.0653641	0.560792
Crhbp	ENSMUSG00000021680	103.497	1.94512	1.05571	1.84248	0.0654049	0.560856
Ears2	ENSMUSG00000030871	264.547	-1.04309	0.566767	-1.84043	0.0657056	0.563148
Plxnb1	ENSMUSG00000053646	386.053	0.908805	0.493965	1.83981	0.0657955	0.563345
Flnc	ENSMUSG00000068699	311.714	-1.05874	0.575421	-1.83995	0.0657759	0.563345
Paxip1	ENSMUSG00000002221	844.777	-0.633018	0.344148	-1.83938	0.0658596	0.563607
Gm16973	ENSMUSG00000097743	272.387	1.21697	0.66188	1.83866	0.0659656	0.564227
Ring1	ENSMUSG00000024325	271.511	-1.0171	0.553416	-1.83786	0.0660825	0.564547
Fas	ENSMUSG00000024778	491.079	0.88665	0.482369	1.83811	0.0660456	0.564547
Gm25360	ENSMUSG00000118839	233.362	-1.22227	0.6651	-1.83772	0.0661036	0.564547
Snord35a	ENSMUSG00000065818	324.081	-0.954277	0.519488	-1.83696	0.066216	0.564934
Gm30211	ENSMUSG00000105646	221.04	-1.1408	0.620951	-1.83717	0.0661843	0.564934
Elapor2	ENSMUSG00000056004	169.929	-1.39603	0.76008	-1.83669	0.0662556	0.564985
Prdx2	ENSMUSG00000005161	1116.88	-0.586673	0.319466	-1.83642	0.0662958	0.565042
Hnf4a	ENSMUSG00000017950	16279.7	0.220602	0.120195	1.83537	0.066451	0.565385
Ppp1r8	ENSMUSG00000028882	469.184	-0.89357	0.486777	-1.83569	0.0664041	0.565385
Gm38075	ENSMUSG00000103002	157.104	1.34675	0.733703	1.83555	0.0664247	0.565385
Gm5850	ENSMUSG00000103286	110.624	2.3099	1.25864	1.83524	0.0664704	0.565385
Rbm48	ENSMUSG00000040302	141.246	1.38172	0.753436	1.83389	0.0666701	0.56651
C1galt1c1	ENSMUSG00000048970	382.621	-0.908772	0.495529	-1.83394	0.0666626	0.56651
Tram1	ENSMUSG00000025935	2293.01	-0.443422	0.24196	-1.83263	0.0668581	0.567635
Tbkbp1	ENSMUSG00000038517	180.689	1.73105	0.944614	1.83255	0.0668698	0.567635
D1Pas1	ENSMUSG00000039224	101.732	1.76518	0.963472	1.83211	0.0669358	0.567908
Rplp1	ENSMUSG00000007892	4147.24	-0.339204	0.185202	-1.83154	0.0670204	0.568325
Agr2	ENSMUSG00000020581	3081.19	-0.353836	0.193237	-1.8311	0.0670862	0.568325
Nucks1	ENSMUSG00000026434	1789.53	-0.605107	0.330435	-1.83124	0.0670644	0.568325
Kdm4c	ENSMUSG00000028397	1091.31	0.547634	0.299201	1.83032	0.0672016	0.568445
Arl2bp	ENSMUSG00000031776	870.278	-0.63788	0.348502	-1.83035	0.067198	0.568445
Tlr13	ENSMUSG00000033777	168.213	-1.33974	0.731836	-1.83065	0.0671528	0.568445
Gm15342	ENSMUSG00000085884	196.752	-1.34735	0.736287	-1.82993	0.0672611	0.568662
Arpc1b	ENSMUSG00000029622	4060.13	0.341739	0.186869	1.82876	0.0674357	0.569693
1700122C19Rik	ENSMUSG00000117800	193.237	-1.68562	0.921777	-1.82866	0.0674507	0.569693
Mbl2	ENSMUSG00000024863	127.206	2.03272	1.11192	1.82812	0.067532	0.569808
Atg4b	ENSMUSG00000026280	787.477	-0.621163	0.339768	-1.8282	0.0675199	0.569808
Ctsd	ENSMUSG00000007891	915.223	0.690787	0.378778	1.82373	0.0681935	0.570811
Plekho1	ENSMUSG00000015745	297.016	1.01507	0.556216	1.82495	0.068009	0.570811
Mrps24	ENSMUSG00000020477	339.537	-1.07685	0.590464	-1.82373	0.0681924	0.570811
[truncated: 14,835 more rows]

## Sheet: 1b. GSEA of HALLMARK pathways
Supplementary table 1b. GSEA analysis of HALLMARK pathways. Related to figure 1D.
pathway	pval	padj	log2err	ES	NES	size	leadingEdge
HALLMARK_INTERFERON_ALPHA_RESPONSE	1.31313e-34	3.28281e-33	1.52971	0.842858	3.36687	90	DDX60 ISG15 RSAD2 PARP14 OASL IFIT3 USP18 PARP12 STAT2 HERC6 TENT5A TRIM25 HELZ2 CMPK2 IFIH1 SAMD9L TAP1 IRF7 OGFR EIF2AK2 IFI35 IFI44 PARP9 RTP4 IFIT2 ELF1 CASP8 MX1 TMEM140 LGALS3BP TRIM5 B2M BST2 GBP4 ADAR NMI DHX58 UBA7 TRAFD1 IRF9 RNF31 TDRD7 OAS1 TRIM21 IRF1 BATF2 GBP2 CCRL2 PSMB8 CD47 UBE2L6
HALLMARK_INTERFERON_GAMMA_RESPONSE	2.62539e-40	1.3127e-38	1.65331	0.749871	3.34699	177	RNF213 DDX60 ISG15 RSAD2 PARP14 OASL IFIT3 ZNFX1 USP18 PARP12 STAT2 HERC6 SAMHD1 TRIM25 OAS2 HELZ2 CMPK2 IFIH1 SAMD9L TAP1 IRF7 OGFR EIF2AK2 XAF1 IFI35 NLRC5 IFI44 RTP4 IFIT2 OAS3 CASP8 UPP1 STAT1 ZBP1 MX1 LGALS3BP CD274 B2M NAMPT BST2 PIM1 PML GBP4 ADAR NMI DHX58 TRAFD1 MYD88 IDO1 SPPL2A GCH1 GBP6 IRF9 CASP7 RNF31 TAPBP TDRD7 SOCS3 TRIM21 SOCS1 IRF1 BATF2 LCP2 IRF8 STAT3 FAS CDKN1A PSMB8 TNFSF10…
HALLMARK_TNFA_SIGNALING_VIA_NFKB	4.59696e-12	4.59696e-11	0.887075	0.543712	2.40049	168	MXD1 IFIH1 TAP1 KLF4 ZFP36 KLF6 IFIT2 ATF3 JUN FOS AREG B4GALT5 FOSL2 MCL1 RNF19B TRIB1 PNRC1 TNIP1 NAMPT F2RL1 SERPINB8 BTG2 LAMB3 GCH1 PPP1R15A PTPRE NFAT5 IER5 HBEGF CFLAR PTGER4 SOCS3 ETS2 TUBB2A BTG3 IRF1 GEM PMEPA1 CCRL2 CDKN1A SERPINE1 JUNB B4GALT1 BTG1 ID2 SGK1 TNFAIP3 FOSB MAFF LDLR KDM6B TSC22D1 LITAF SQSTM1 PLAU GADD45B NFKB1 BIRC2 CXCL10 REL SMAD3 EGR3 KLF10 BHLHE40 IRS2 DNAJB4 PFKFB3…
HALLMARK_IL6_JAK_STAT3_SIGNALING	3.63058e-05	0.000151274	0.557332	0.540953	2.06958	68	STAT2 STAT1 JUN PIM1 MYD88 IRF9 SOCS3 SOCS1 TNFRSF1A IRF1 STAT3 FAS IFNGR1 TGFB1 CD36 CXCL9 LTBR IL1R2 BAK1 ACVRL1 DNTT IL17RA CSF3R IL4R TNFRSF21 CXCL10 A2M IL17RB PIK3R5 GRB2 PDGFC CSF1 CD44
HALLMARK_INFLAMMATORY_RESPONSE	3.67348e-06	2.01054e-05	0.627257	0.454509	1.99346	156	MXD1 IRF7 SLC28A2 EIF2AK2 RTP4 KLF6 NAMPT BST2 BTG2 CD82 NMI GCH1 AHR TAPBP PTPRE PTGER2 HBEGF PTGER4 IRF1 MMP14 LCP2 CCRL2 CDKN1A SERPINE1 TNFSF10 NOD2 C3AR1 GNAI3 IL15 CD55 CXCL9 CXCR6 KCNJ2 KIF1B TACR1 RGS1 MEFV TNFSF15 LDLR SELE CSF3R SLC7A2 IRAK2 IL4R PTAFR P2RX4 NFKB1 CXCL10 AQP9
HALLMARK_TGF_BETA_SIGNALING	9.05694e-05	0.000348344	0.538434	0.541087	1.97105	51	SKIL ARID4B PPP1R15A THBS1 CTNNB1 BMPR1A PMEPA1 CDH1 XIAP BCAR3 SERPINE1 JUNB TGFB1 ID2 SMAD6 RAB31 ID3 ENG FKBP1A SMAD3 KLF10 TGFBR1
HALLMARK_COMPLEMENT	1.91358e-06	1.19599e-05	0.627257	0.44544	1.96299	161	APOA4 DUSP6 IRF7 GPD2 DPP4 XPNPEP1 PIK3CA CTSS PIM1 LGALS3 CASP7 PRKCD LIPA L3MBTL4 GNAI2 IRF1 VCPIP1 MMP14 C2 LCP2 CR1 CR2 HNF4A CTSD LAMP2 SERPINE1 MMP13 PLAT GNAI3 CD36 IRF2 CALM1 CD55 TNFAIP3 GNB4 GZMA USP16 MAFF ZFPM2 CPQ STX4 PLA2G4A C1QA GATA3 PLA2G7 SPOCK2 PLSCR1 LAP3 PIK3R5 JAK2 KLKB1 ADAM9 GRB2 SERPING1 CALM3 CA2 FYN CASP3 ZEB1 KYNU CTSB SCG3 SERPINA1 CPM DGKH EHD1 DOCK4 C1R LTA4H PPP2C…
HALLMARK_P53_PATHWAY	4.02107e-06	2.01054e-05	0.610527	0.434081	1.93748	177	MXD1 ADA TAP1 KLF4 ATF3 UPP1 JUN FOS RNF19B SFN BTG2 CD82 TRAFD1 KIF13B EPS8L2 EPHA2 PPP1R15A ERCC5 PTPRE PLXNB2 IER5 ST14 HBEGF APP SOCS1 TM4SF1 RAP2B S100A10 FAS CTSD CDKN1A BLCAP TGFB1 DEF6 ANKRA2 PDGFA BTG1 FOXO3 DDIT4 TNNI1 VWA5A CLCA2 BAK1 FUCA1 APAF1 TCHH CSRNP2
HALLMARK_IL2_STAT5_SIGNALING	0.000318013	0.00099379	0.498493	0.384548	1.71127	174	MXD1 NT5E MYO1E KLF6 IRF6 AHNAK PLEC EMP1 TWSG1 TNFRSF4 PIM1 GBP4 AHR ANXA4 APLP1 PTGER2 BCL2L1 ITGA6 SOCS1 IL1RL1 TTC39B IRF8 IFNGR1 MAP6 SERPINB6 TNFSF10 CDC42SE2 RNH1 CDCP1 CCNE1 HOPX ITGAV IL1R2 MAFF HK2 SNX9 TIAM1 ODC1 CD86 ST3GAL4 IL4R TNFRSF21 ITGAE GADD45B SNX14 P2RX4 TLR7 CXCL10 RABGAP1L PLSCR1 ARL4A SELP BHLHE40 COL6A1
HALLMARK_PI3K_AKT_MTOR_SIGNALING	0.00159638	0.00443438	0.45506	0.420446	1.69777	96	STAT2 SFN PIK3R3 MYD88 DAPP1 ITPR2 ACTR3 TNFRSF1A IRAK4 TBK1 RAC1 CDKN1A UBE2N PRKAG1 PLA2G12A GSK3B EGFR CLTC E2F1 MAPKAP1 TIAM1 PRKAA2 FASLG SQSTM1 PPP2R1B EIF4E PIN1 MAPK8 GRB2 NFKBIB ECSIT CAB39 PLCG1 GNA14 ACTR2 ARHGDIA RIPK1 ARF1 TRIB3 CSNK2B
HALLMARK_HEME_METABOLISM	0.000262141	0.000936216	0.498493	0.381599	1.69242	172	OPTN SMOX SLC6A8 LPIN2 BACH1 FECH NUDT4 YPEL5 MXI1 MOCOS PICALM BTG2 MBOAT2 EIF2AK1 DAAM1 CDR2 MFHAS1 SIDT2 GCLM TRAK2 GDE1 KAT2B CAST LAMP2 LRP10 ELL2 NFE2 SEC14L1 KHNYN NCOA4 UBAC1 FOXO3 BLVRA GAPVD1 HAGH ENDOD1 KLF3 MOSPD1 FBXO34 TSPAN5 TMEM9B AQP3 CLCN3 MARCHF2 H4C3 MARCHF8 ISCA1 PGLS BPGM ERMAP KDM7A HTRA2 FOXJ2 CA2
HALLMARK_HYPOXIA	0.000302023	0.00099379	0.498493	0.381967	1.69197	169	ZFP36 KLF6 ATF3 PGM2 JUN FOS CCNG2 FOSL2 PNRC1 XPNPEP1 MXI1 PIM1 NOCT ERRFI1 PLAC8 PDK3 PPP1R15A ANXA2 GCNT2 CDKN1A SLC37A4 GAPDH SERPINE1 PPP1R3C ETS1 SCARB1 EGFR PCK1 BTG1 FOXO3 DDIT4 ALDOB TNFAIP3 LARGE1 WSB1 PKLR MAFF HK2 KIF5A HK1
HALLMARK_EPITHELIAL_MESENCHYMAL_TRANSITION	0.00171043	0.00450114	0.45506	0.372218	1.63448	159	PMP22 LAMA3 NT5E SLC6A8 JUN AREG ANPEP APLP1 THBS1 SERPINE2 BASP1 MMP14 GEM IGFBP4 PMEPA1 FAS SERPINE1 PFN2 TGFB1 DST CXCL12 IL15 ID2 CDH11 TNFAIP3 LGALS1 ITGAV SERPINH1 DAB2 FUCA1 GPX7 SNTB1 PRRX1 TNFRSF11B FGF2 COL11A1 GADD45B ADAM12 COL1A2 LOXL2 CDH2 TPM4
HALLMARK_APOPTOSIS	0.0030814	0.0077035	0.431708	0.366902	1.57552	142	TAP1 ATF3 CASP8 JUN EMP1 MCL1 BTG2 GCH1 PMAIP1 LGALS3 CASP7 ERBB3 CTNNB1 BCL2L1 CFLAR APP BTG3 IRF1 VDAC2 FAS IFNGR1 CDKN1A XIAP TNFSF10 PLAT WEE1
HALLMARK_KRAS_SIGNALING_UP	0.00690947	0.0164511	0.407018	0.345146	1.52427	167	DUSP6 KLF4 TOR1AIP2 EMP1 ACE TRIB1 PTPRR CTSS F2RL1 MAFB PPP1R15A HBEGF NR0B2 PLEK2 ETV5 PRDM1 IRF8 PSMB8 MALL PLAT C3AR1 ETS1 LCP1 ID2 TNFAIP3 VWA5A SPON1 ADGRL4 SATB1 FUCA1 PRRX1 TPH1 ENG PLAU JUP CXCL10 SCG5 RABGAP1L AKT2 CDADC1 LAT2 USH1C MAP3K1 BPGM MAP7 ERO1A STRN TRIB2 CD37 CA2
HALLMARK_XENOBIOTIC_METABOLISM	0.00861102	0.0195705	0.38073	0.334903	1.4786	168	XDH UPP1 SMOX LPIN2 HSD17B2 NPC1 GCH1 EPHA2 ETS2 SAR1B TNFRSF1A GAD1 APOE IGFBP4 IRF8 FAS HNF4A MBL2 GCNT2 PAPSS2 SERPINE1 SERTAD1 LEAP2 GCKR ECH1 CD36 FABP1 ID2 POR TMBIM6 BCAR1 SLC46A3 MARCHF6 AOX1 SPINT2 ASL
HALLMARK_COAGULATION	0.0155324	0.0337661	0.38073	0.363418	1.47067	99	DUSP6 APOA1 DPP4 APOC3 THBS1 GDA MMP14 C2 RAC1 HNF4A MBL2 LAMP2 MASP2 SERPINE1 PLAT MAFF CAPN5 CPQ CAPN2 C1QA PLAU A2M KLKB1 ADAM9 SERPING1 WDR1 USP11 HMGCS2 FYN VWF FBN1 CTSB SERPINA1 RAPGEF3 C1R LTA4H C8B
HALLMARK_UV_RESPONSE_UP	0.0445151	0.0890302	0.271289	0.320826	1.36932	135	TAP1 ATF3 SLC6A8 EPCAM FOS GRINA BTG2 GCH1 PRKCD OLFM1 RAB27A BTG3 DNAJB1 IRF1 MMP14 NTRK3 CLTB JUNB SPR POLE3 BTG1 TUBA4A TMBIM6 E2F5 CCNE1 FOSB DNAJA1 HYAL2 BAK1
HALLMARK_ESTROGEN_RESPONSE_EARLY	0.0382263	0.0796381	0.287857	0.305613	1.36196	176	KLF4 ELF1 CLDN7 ABHD2 FOS AREG SLC9A3R1 UGCG ASB13 FAM102A SFN PMAIP1 AFF1 OLFM1 ITPK1 TSKU IGFBP4 SLC1A4 SLC37A1 MAST4 PAPSS2 KRT8 RBBP8 B4GALT1 CXCL12 SCARB1 MYOF RHOBTB3 ENDOD1 NPY1R TIAM1 ABLIM1 NXT1 RAB31 SLC7A2 AQP3 FRK EGR3 IL17RB KLF10 BHLHE40 JAK2 NADSYN1 GLA WWC1 RHOD MICB SLC19A2 FHL2 CD44 BCL11B THSD4 KCNK5 ADCY1
HALLMARK_KRAS_SIGNALING_DN	0.0637255	0.122549	0.227987	0.321122	1.33355	114	RSAD2 SKIL SELENOP MX1 ENTPD7 BTG2 SYNPO SIDT1 BMPR1B ZC2HC1C KMT2D GDNF SGK1 EGF ABCB11 TFCP2L1 MEFV COPZ2 TSHB SPHK2 TFAP2B SLC38A3 TENM2 THNSL2 MAST3
HALLMARK_BILE_ACID_METABOLISM	0.107261	0.175588	0.173748	0.313842	1.25427	91	APOA1 OPTN NPC1 HSD17B6 EPHX2 GCLM NR0B2 HSD17B11 BCAR3 HSD3B1 ACSL5 SOAT2 TFCP2L1 SULT1B1 PRDX5 PAOX AQP9 NUDT12 RETSAT LIPE SLC23A1 SLC29A1 ABCG8 SCP2 FADS1 ISOC1 LCK HSD17B4 CYP27A1 PEX7 PEX26
HALLMARK_ESTROGEN_RESPONSE_LATE	0.0917574	0.158202	0.183024	0.284183	1.25076	163	KLF4 ZFP36 ABHD2 FOS AREG SLC9A3R1 FAM102A SFN JAK1 AFF1 ST14 OLFM1 ITPK1 BTG3 IGFBP4 SLC1A4 PLXNB1 CDH1 PAPSS2 RBBP8 CXCL12 ALDH3A2 SCARB1 MYOF ID2 SGK1 LARGE1 NPY1R TIAM1 SORD NXT1 RAB31 GALE SCUBE2 FRK EGR3 IL17RB JAK2 GLA CA2 MICB HMGCS2 MOCS2 SERPINA3 CD44 DUSP2 SLC29A1 XRCC3 SERPINA1 KCNK5 CPE PDLIM3 PERP WFS1 HSPA4L RET SLC2A8 UGDH TSPAN13 NRIP1
HALLMARK_ALLOGRAFT_REJECTION	0.108865	0.175588	0.166934	0.279761	1.22492	155	TAP1 IRF7 STAT1 B2M CTSS CD1D TAPBP CD3E SOCS1 CD96 C2 LCP2 GBP2 IRF8 FAS MBL2 IFNGR1 UBE2N CD47 TGFB1 CD7 ETS1 IL15 EGFR CXCL9 AARS1 GZMA
HALLMARK_ANGIOGENESIS	0.198276	0.309806	0.126876	0.395788	1.20564	24	SLCO2A1 APP PDGFA ITGAV TNFRSF21 STC1
HALLMARK_HEDGEHOG_SIGNALING	0.321364	0.422848	0.0978773	0.34306	1.1013	30	PML ETS2 NRCAM TLE3 LDB1 OPHN1 ACHE
HALLMARK_MYOGENESIS	0.272586	0.389408	0.0992333	0.247945	1.08748	156	SLC6A8 IFRD1 TEAD4 TNNT3 ERBB3 PLXNB2 HBEGF BIN1 APP AGRN MAPRE3 CDKN1A PPP1R3C TGFB1 COL15A1 CD36 FST SORBS1 TNNI1 LARGE1 MAPK12 LDB3 HRC ABLIM1 FGF2 GADD45B ADAM12 PDE4DIP DTNA AKT2 BHLHE40 MEF2A RB1 AEBP1 ACHE
HALLMARK_APICAL_JUNCTION	0.267081	0.389408	0.100279	0.246051	1.08631	168	LAMA3 CLDN7 CD274 ACTB CAP1 PIK3R3 LAMB3 CTNNA1 GNAI2 WASL ACTN4 CD209 CDH1 VCL GTF2F1 B4GALT1 LIMA1 RHOF CLDN15 ZYX VASP EGFR DSC3 YWHAH CDH11
HALLMARK_ANDROGEN_RESPONSE	0.308581	0.417001	0.095288	0.267982	1.08212	96	SELENOP ABHD2 B2M MAF SEC24D PMEPA1 LIFR ELL2 KRT8 BMPR1B B4GALT1 GNAI3 NCOA4 SGK1 UAP1 ZMIZ1 ITGAV ACSL3 SORD TSC22D1 MERTK UBE2I VAPA MAP7 HERC3 MAK LMAN1 PIAS1 IQGAP2 ZBTB10
HALLMARK_UV_RESPONSE_DN	0.392687	0.503445	0.0797706	0.239537	1.02237	135	PMP22 PIK3R3 DYRK1A ARHGEF9 ANXA4 RUNX1 KALRN BMPR1A ANXA2 SERPINE1 NR1D2 ZMIZ1 PIK3CD DAB2 LDLR CITED2 COL11A1 NFKB1 COL1A2 SMAD3 BHLHE40 EFEMP1 TENT4A AKT3 PRKCA PLCB4 TGFBR2 FYN FHL2
HALLMARK_CHOLESTEROL_HOMEOSTASIS	0.426871	0.533588	0.078921	0.26466	1.01326	70	ATF3 PNRC1 ERRFI1 PDK3 LGALS3 CTNNB1 S100A11 MVK CXCL16 ECH1 STX5
HALLMARK_NOTCH_SIGNALING	0.640288	0.744521	0.0614364	0.267391	0.864765	31	TCF7L2 DLL1 PSENEN FBXW11 MAML2 DTX1 CUL1 PRKCA SKP1 WNT5A HEYL NOTCH1
HALLMARK_APICAL_SURFACE	0.739823	0.822026	0.0538979	0.247492	0.8268	36	CRYBG1 APP ADAM10 B4GALT1 ATP8B1 RTN4RL1 EFNA5 GATA3 MDGA1 ADIPOR2
HALLMARK_PROTEIN_SECRETION	0.965	0.984694	0.0389556	0.173549	0.697656	94	AP3S1 SEC24D ADAM10 LAMP2 ARFGAP3 DST SEC22B EGFR CLTC USO1 VPS4B RAB22A ARCN1 KIF1B GOLGA4 CLCN3 GNAS GLA COPB1 LMAN1 ATP6V1B1 GOSR2
HALLMARK_WNT_BETA_CATENIN_SIGNALING	0.924028	0.962529	0.0436251	0.206592	0.683769	34	CTNNB1 NUMB DLL1 FRAT1
HALLMARK_PEROXISOME	0.994949	0.994949	0.0566484	-0.154008	-0.661994	91	ERCC3 IDE RDH11 PEX14 SLC25A17 PEX5 TOP2A FABP6 ACSL1 LONP2 CRAT HSD11B2 CNBP SOD1 DLG4 DHRS3 ACAA1 PEX2 PRDX1 SEMA3C FDPS SLC35B2 ABCC5 GNPAT ERCC1 IDI1 PABPC1 MLYCD PEX6 ABCC8 CLN6
HALLMARK_GLYCOLYSIS	0.887955	0.944633	0.0670513	-0.173856	-0.835024	171	GALK1 HMMR SOX9 CACNA1H GUSB CYB5A ECD GFPT1 PAXIP1 EXT2 ME2 ADORA2B PMM2 P4HA2 QSOX1 GOT2 MPI STC2 GMPPA FKBP4 STMN1 SPAG4 ANG TXN DLD B4GALT4 HSPA5 PYGB HS2ST1 SOD1 MIF RRAGD AGL SAP30 HAX1 ENO1 COL5A1 PSMC4 ALDH7A1 KIF20A DCN
HALLMARK_SPERMATOGENESIS	0.781407	0.849355	0.0679923	-0.202129	-0.85578	81	SLC12A2 PCSK4 BUB1 IDE YBX2 PRKAR2A NOS1 CFTR TOPBP1 EZH2 PARP2 TTK
HALLMARK_REACTIVE_OXYGEN_SPECIES_PATHWAY	0.638889	0.744521	0.0739901	-0.241848	-0.904065	44	PRDX6 GSR PTPA PRDX2 MSRA
HALLMARK_ADIPOGENESIS	0.678771	0.771331	0.0806388	-0.190399	-0.922428	183	COQ9 COX7B CMBL UQCRQ ACAA2 IDH3A UQCR10 PHLDB1 PEX14 PDCD4 SDHB C3 MRPL15 PGM1 ELOVL6 ITIH5 NDUFS3 ABCA1 STOM CRAT UBQLN1 APLP2 UQCR11 TST ATP1B3 COX6A1 DLD UCK1 STAT5A CD302 CAVIN1 SOD1 SSPN COQ3 PREB SPARCL1 AK2 PTCD3 COX8A GBE1 UQCRC1 ESRRA YWHAG MGST3 BCL6 ADCY6 SQOR GPAM SLC19A1 TOB1 PPM1B CHCHD10 AGPAT3 DDT
HALLMARK_PANCREAS_BETA_CELLS	0.510112	0.622088	0.0843144	-0.2792	-0.962161	30	PCSK2 SRPRB SLC2A2 SST PAK3 PCSK1 GCG STXBP1 SRP9 PAX4 SPCS1 HNF1A LMO2
HALLMARK_MTORC1_SIGNALING	0.293447	0.407566	0.135002	-0.217482	-1.05698	192	HSPA9 HSPD1 SSR1 CCT6A CANX RRM2 PNO1 RPN1 BUB1 GSR FADS2 EIF2S2 TMEM97 HSP90B1 TFRC DDX39A RDH11 HSPA4 HPRT1 CYP51A1 XBP1 PGM1 MCM4 CCNF ELOVL6 PSMA4 SCD INSIG1 ATP2A2 NFYC ADD3 HSPA5 EEF1E1 STARD4 GMPS CALR TCEA1 SERP1 SLC7A5 NUFIP1 DDIT3 TM7SF2 RPA1 CCNG1 ENO1 GBE1 PSMD14 PSMC4 HMGCS1 PITPNB CTH PRDX1 EPRS1 PDAP1 STIP1 FGL2 CDC25A TUBG1 PDK1 TPI1 PSMC6 AURKA AK4 HSPE1 PHGDH GPI UCHL5 SRD5A1 ID…
HALLMARK_FATTY_ACID_METABOLISM	0.221024	0.334885	0.153159	-0.23847	-1.10827	142	MCEE HSPH1 PRDX6 ADH7 SDHA ALDH3A1 FH CPOX HSDL2 ACAA2 MAOA CPT1A NCAPH2 RDH11 SUCLG2 CA4 PCBD1 ECI1 FASN ADSL PDHA1 ACSL1 ACADVL CRAT GLUL SDHD ALAD DLD HSD17B7 UROD UROS HSP90AA1 ADH1C MIF GCDH IDH3B ACAA1 SLC22A5 OSTC
HALLMARK_MITOTIC_SPINDLE	0.0833333	0.14881	0.266351	-0.245442	-1.20062	196	KIF11 TPX2 RACGAP1 LRPPRC CENPE NUSAP1 BUB1 CD2AP SMC4 CNTRL BIRC5 CEP131 KIF20B FLNA CENPF ATG4B CNTROB ESPL1 LMNB1 NCK1 TAOK2 CDC42EP4 TOP2A ARHGAP10 CDC42EP1 MAPRE1 TTK KIF3C ALMS1 DOCK2 CKAP5 EPB41L2 ANLN NOTCH2 SMC1A KIF4A NDC80 SHROOM2 RICTOR SORBS2 APC FLNB SMC3
HALLMARK_DNA_REPAIR	0.0675676	0.125125	0.287857	-0.271109	-1.24926	137	UMPS POLR2D RFC3 POLL IMPDH2 TMED2 ERCC3 RAD51 NT5C POLD1 POLR2H POLR3C HPRT1 POLR2E GTF2H5 UPF3B CSTF3 ITPA TAF13 POLR1D POLR2J MRPL40 NELFE POLR1C SEC61A1 DGUOK SURF1 GTF2A2 BRF2 PCNA POLA1 REV3L DUT DAD1 TP53 ERCC4 XPC SF3A3 SSRP1 AGO4 GTF3C5 POLB ADCY6 POLE4 SRSF6 TARBP2 POLR2C DDB1 POLA2 BCAM
HALLMARK_MYC_TARGETS_V2	0.000376501	0.00110736	0.498493	-0.458796	-1.79131	54	HSPD1 PUS1 UTP20 TMEM97 NOP56 NOP2 PLK4 LAS1L AIMP2 MCM4 NOLC1 TCOF1 PPAN MYC RRP12 CDK4 DDX18 PES1 TBRG4 PA2G4 PPRC1 FARSA SLC19A1
HALLMARK_UNFOLDED_PROTEIN_RESPONSE	2.94204e-05	0.000133729	0.57561	-0.41188	-1.80265	103	HSPA9 SSR1 IMP3 EIF2S1 H2AX IARS1 HERPUD1 PAIP1 TARS1 RPS14 BANF1 NOP56 HSP90B1 DDX10 KHSRP SRPRB NHP2 PDIA6 XBP1 EIF4A1 ALDH18A1 NOP14 STC2 NOLC1 EEF2 XPOT DCP1A ATP6V0D1 WIPI1 DNAJA4 YIF1A HSPA5 SDAD1 CALR PREB SERP1 SLC7A5 DNAJC3
HALLMARK_OXIDATIVE_PHOSPHORYLATION	1.66794e-07	1.19139e-06	0.690132	-0.403797	-1.96406	194	OAT HSPA9 LRPPRC ATP5ME COX7B SDHA FH PHB2 MRPL34 CYB5A ATP5F1C UQCRQ ATP6V0C ACAA2 IDH3A NDUFS7 UQCR10 CPT1A MTRF1 UQCRC2 ATP5F1A COX4I1 ATP5F1D ECI1 SDHB MRPL15 GOT2 MRPS11 UQCRB COX6B1 TIMM50 GLUD1 NDUFA3 ATP5PD NDUFC1 PDHA1 NDUFS4 NDUFS3 ATP5MC3 COX6C TIMM17A NDUFA4 ACADVL SURF1 UQCRH COX5A NDUFB6 SDHD UQCR11 ATP6AP1 ACAT1 COX6A1 DLD RHOT1 MRPL11 VDAC3 VDAC1 ATP5PB ATP5F1B BAX IDH3B UQCRFS1 N…
HALLMARK_G2M_CHECKPOINT	8.07061e-09	6.7255e-08	0.74774	-0.423733	-2.05588	191	KIF11 TPX2 RACGAP1 TRA2B NCL SLC12A2 SMC2 H2AX CENPE HMMR NUSAP1 E2F4 BUB1 UCK2 SMC4 DTYMK BIRC5 HNRNPU DDX39A HNRNPD KIF20B SFPQ CENPF GSPT1 SRSF2 PLK4 MCM6 CDC20 ILF3 ESPL1 CDC25B TOP1 SLC7A1 LMNB1 KPNB1 MNAT1 CCND1 MAP3K20 CDC45 TOP2A EZH2 HSPA8 TRAIP TTK CCNF AMD1 NOLC1 STIL TFDP1 MAD2L1 CCNA2 STMN1 HUS1 LIG3 NOTCH2 SMC1A MKI67 KIF4A NDC80 MYC FANCC TACC3 YTHDC1
HALLMARK_E2F_TARGETS	3.01161e-17	3.76452e-16	1.06721	-0.533602	-2.58523	185	RBBP7 TUBB RACGAP1 TRA2B RFC3 EIF2S1 H2AX CENPE CSE1L HMMR SPC24 HMGB2 RRM2 CCP110 CBX5 SMC4 BIRC5 NOP56 PMS2 GINS3 TFRC DDX39A HNRNPD MLH1 HELLS POLD1 GSPT1 PPP1R8 SRSF2 PLK4 DIAPH3 MCM6 CDC20 E2F8 ILF3 XRCC6 ESPL1 NUP153 CDC25B LYAR KIF18B LMNB1 LUC7L3 SMC6 TOP2A EZH2 NCAPD2 PAN2 ASF1A MCM4 BUB1B NOLC1 UBR7 DNMT1 MAD2L1 PPM1D SPAG5 STMN1 HUS1 SMC1A MKI67 KIF4A MYC SMC3 TACC3 PCNA NUP107 RAN DON…
HALLMARK_MYC_TARGETS_V1	1.27121e-18	2.11868e-17	1.11466	-0.541709	-2.62161	188	HSP90AB1 HNRNPA3 RPS2 HSPD1 TRA2B TXNL4A RPL14 TCP1 EIF2S1 HNRNPA1 SERBP1 IARS1 EEF1B2 PWP1 STARD7 CCT2 CANX IMPDH2 PSMD1 PRPS2 PHB2 EIF2S2 HNRNPU CCT5 NOP56 RACK1 PPM1G RPL22 HNRNPD GSPT1 SRSF2 NHP2 DDX21 MCM6 CDC20 U2AF1 XRCC6 RUVBL2 HPRT1 SNRPB2 RSL1D1 TRIM28 CSTF2 SSB UBA2 KPNB1 RPS6 TARDBP CDC45 RPL34 PSMA6 EIF4A1 AIMP2 MCM4 GOT2 SNRPA1 NOLC1 TFDP1 FBL MAD2L1 PSMA4 XPOT HNRNPR CCNA2 RPS5 EIF…

## Sheet: 1c. rRNA classification
Supplementary table 1c. Read counts and percentages mapped, unmapped, classified as rrna. Related to figure 1E-F.
Sample	reads	mapped	unmapped	rrna	classified rrna	Archaea	Bacteria	Eukaryota	unclassified_Root
neg1	63177492	53441114	9736378	1327312	100527	6	36440	64081	1226785
neg2	49093369	40393629	8699740	1714288	213609	7	161810	51792	1500679
neg3	66163198	50604319	15558879	3659155	281065	17	78201	202847	3378090
neg4	57298027	38395235	18902792	4743148	510780	13	118929	391838	4232368
neg5	66659243	50952436	15706807	3524686	270176	20	68022	202134	3254510
pos1	61206149	51517084	9689065	1372676	175855	7	100911	74937	1196821
pos2	57140028	47686669	9453359	2754365	582828	19	551041	31768	2171537
pos3	64327038	49046089	15280949	3566491	343804	16	144454	199334	3222687
pos4	65632438	49883427	15749011	4570099	585630	64	411811	173755	3984468
pos5	60432276	49315386	11116890	2042578	171163	10	102601	68552	1871415

## Sheet: 1d. rRNA taxonomy
Supplementary table 1d. Classifications of rRNA reads from each sample. Related to figure 1G.
taxa	Root;Bacteria;unclassified_Bacteria	Root;Bacteria;Firmicutes_A;Clostridia;Clostridiales;Clostridiaceae;Dwaynesavagella	Root;Bacteria;Bacteroidota;Bacteroidia;Bacteroidales;Muribaculaceae;Duncaniella	Root;Bacteria;Bacteroidota;Bacteroidia;Bacteroidales;Muribaculaceae;CAG-485	Root;Bacteria;Bacteroidota;Bacteroidia;Bacteroidales;unclassified_Bacteroidales	Root;Bacteria;Bacteroidota;Bacteroidia;Bacteroidales;Muribaculaceae;unclassified_Muribaculaceae	Root;Bacteria;Bacteroidota;Bacteroidia;Bacteroidales;Muribaculaceae;Muribaculum	Root;Bacteria;Bacteroidota;Bacteroidia;Bacteroidales;Muribaculaceae;Paramuribaculum	Root;Bacteria;Firmicutes;Bacilli;Bacillales_D;Amphibacillaceae;Virgibacillus_G	Root;Bacteria;Actinobacteriota;Actinomycetia;Mycobacteriales;Mycobacteriaceae;Corynebacterium	Root;Bacteria;Proteobacteria;Alphaproteobacteria;Rhizobiales;Xanthobacteraceae;unclassified_Xanthobacteraceae	Root;Bacteria;Actinobacteriota;Actinomycetia;unclassified_Actinomycetia	Root;Bacteria;Firmicutes;Bacilli;unclassified_Bacilli	Root;Bacteria;Firmicutes;Bacilli;Erysipelotrichales;Erysipelotrichaceae;Faecalibaculum	Root;Bacteria;Cyanobacteria;Cyanobacteriia;Cyanobacteriales;Chroococcidiopsidaceae;Aliterella	Root;Bacteria;Bacteroidota;Bacteroidia;unclassified_Bacteroidia	Root;Bacteria;Cyanobacteria;Cyanobacteriia;Cyanobacteriales;Nostocaceae;unclassified_Nostocaceae	Root;Bacteria;Proteobacteria;Alphaproteobacteria;Sphingomonadales;Sphingomonadaceae;unclassified_Sphingomonadaceae	Root;Bacteria;Desulfobacterota_I;Desulfovibrionia;Desulfovibrionales;Desulfovibrionaceae;Desulfovibrio	Root;Bacteria;Proteobacteria;Gammaproteobacteria;unclassified_Gammaproteobacteria	Root;Bacteria;Proteobacteria;unclassified_Proteobacteria	Root;Bacteria;Actinobacteriota;Actinomycetia;Actinomycetales;Actinomycetaceae;Arcanobacterium	Root;Bacteria;Firmicutes;Bacilli;Lactobacillales;Lactobacillaceae;unclassified_Lactobacillaceae	Root;Bacteria;Proteobacteria;Gammaproteobacteria;Burkholderiales;Burkholderiaceae;unclassified_Burkholderiaceae	Root;Bacteria;Actinobacteriota;Actinomycetia;Actinomycetales;unclassified_Actinomycetales	Root;Bacteria;Actinobacteriota;Actinomycetia;Propionibacteriales;Propionibacteriaceae;Cutibacterium	Root;Bacteria;Proteobacteria;Alphaproteobacteria;unclassified_Alphaproteobacteria	Root;Bacteria;Actinobacteriota;Actinomycetia;Propionibacteriales;Propionibacteriaceae;unclassified_Propionibacteriaceae	Root;Bacteria;Firmicutes_A;Clostridia;Clostridiales;Clostridiaceae;unclassified_Clostridiaceae	Root;Bacteria;Firmicutes;Bacilli;Haloplasmatales_A;Turicibacteraceae;Turicibacter	Root;Bacteria;Actinobacteriota;Actinomycetia;Mycobacteriales;Mycobacteriaceae;unclassified_Mycobacteriaceae	Root;Bacteria;Cyanobacteria;Cyanobacteriia;Cyanobacteriales;unclassified_Cyanobacteriales	Root;Bacteria;Desulfobacterota_I;Desulfovibrionia;Desulfovibrionales;Desulfovibrionaceae;unclassified_Desulfovibrionaceae	Root;Bacteria;Cyanobacteria;Cyanobacteriia;Cyanobacteriales;Nostocaceae;Nostoc	Root;Bacteria;Actinobacteriota;Actinomycetia;Mycobacteriales;unclassified_Mycobacteriales	Root;Bacteria;Bacteroidota;Bacteroidia;Bacteroidales;Muribaculaceae;UBA7173	Root;Bacteria;Firmicutes;Bacilli;Lactobacillales;Lactobacillaceae;Limosilactobacillus	Root;Bacteria;Actinobacteriota;Actinomycetia;Actinomycetales;Micrococcaceae;unclassified_Micrococcaceae	Root;Bacteria;Firmicutes_A;Clostridia;Lachnospirales;Lachnospiraceae;14-2	Root;Bacteria;Desulfobacterota_I;Desulfovibrionia;Desulfovibrionales;Desulfovibrionaceae;Mailhella	Root;Bacteria;Proteobacteria;Alphaproteobacteria;Sphingomonadales;Sphingomonadaceae;Sphingomonas	Root;Bacteria;Cyanobacteria;Cyanobacteriia;Cyanobacteriales;Nostocaceae;Tolypothrix_B	Root;Bacteria;Firmicutes;Bacilli;Lactobacillales;Lactobacillaceae;Ligilactobacillus	Root;Bacteria;Firmicutes_A;Clostridia;unclassified_Clostridia	Root;Bacteria;Firmicutes;Bacilli;Lactobacillales;unclassified_Lactobacillales	Root;Bacteria;Firmicutes_A;Clostridia;Tissierellales;Tissierellaceae;Tissierella	Root;Bacteria;Firmicutes;Bacilli;Erysipelotrichales;Erysipelotrichaceae;unclassified_Erysipelotrichaceae	Root;Bacteria;Proteobacteria;Gammaproteobacteria;Pseudomonadales;Moraxellaceae;Acinetobacter	Root;Bacteria;Bacteroidota;Bacteroidia;Bacteroidales;Muribaculaceae;CAG-873
domain	Bacteria	Bacteria	Bacteria	Bacteria	Bacteria	Bacteria	Bacteria	Bacteria	Bacteria	Bacteria	Bacteria	Bacteria	Bacteria	Bacteria	Bacteria	Bacteria	Bacteria	Bacteria	Bacteria	Bacteria	Bacteria	Bacteria	Bacteria	Bacteria	Bacteria	Bacteria	Bacteria	Bacteria	Bacteria	Bacteria	Bacteria	Bacteria	Bacteria	Bacteria	Bacteria	Bacteria	Bacteria	Bacteria	Bacteria	Bacteria	Bacteria	Bacteria	Bacteria	Bacteria	Bacteria	Bacteria	Bacteria	Bacteria	Bacteria
phylum	unclassified_Bacteria	Firmicutes_A	Bacteroidota	Bacteroidota	Bacteroidota	Bacteroidota	Bacteroidota	Bacteroidota	Firmicutes	Actinobacteriota	Proteobacteria	Actinobacteriota	Firmicutes	Firmicutes	Cyanobacteria	Bacteroidota	Cyanobacteria	Proteobacteria	Desulfobacterota_I	Proteobacteria	Proteobacteria	Actinobacteriota	Firmicutes	Proteobacteria	Actinobacteriota	Actinobacteriota	Proteobacteria	Actinobacteriota	Firmicutes_A	Firmicutes	Actinobacteriota	Cyanobacteria	Desulfobacterota_I	Cyanobacteria	Actinobacteriota	Bacteroidota	Firmicutes	Actinobacteriota	Firmicutes_A	Desulfobacterota_I	Proteobacteria	Cyanobacteria	Firmicutes	Firmicutes_A	Firmicutes	Firmicutes_A	Firmicutes	Proteobacteria	Bacteroidota
class		Clostridia	Bacteroidia	Bacteroidia	Bacteroidia	Bacteroidia	Bacteroidia	Bacteroidia	Bacilli	Actinomycetia	Alphaproteobacteria	Actinomycetia	Bacilli	Bacilli	Cyanobacteriia	Bacteroidia	Cyanobacteriia	Alphaproteobacteria	Desulfovibrionia	Gammaproteobacteria	unclassified_Proteobacteria	Actinomycetia	Bacilli	Gammaproteobacteria	Actinomycetia	Actinomycetia	Alphaproteobacteria	Actinomycetia	Clostridia	Bacilli	Actinomycetia	Cyanobacteriia	Desulfovibrionia	Cyanobacteriia	Actinomycetia	Bacteroidia	Bacilli	Actinomycetia	Clostridia	Desulfovibrionia	Alphaproteobacteria	Cyanobacteriia	Bacilli	Clostridia	Bacilli	Clostridia	Bacilli	Gammaproteobacteria	Bacteroidia
order		Clostridiales	Bacteroidales	Bacteroidales	Bacteroidales	Bacteroidales	Bacteroidales	Bacteroidales	Bacillales_D	Mycobacteriales	Rhizobiales	unclassified_Actinomycetia	unclassified_Bacilli	Erysipelotrichales	Cyanobacteriales	unclassified_Bacteroidia	Cyanobacteriales	Sphingomonadales	Desulfovibrionales	unclassified_Gammaproteobacteria		Actinomycetales	Lactobacillales	Burkholderiales	Actinomycetales	Propionibacteriales	unclassified_Alphaproteobacteria	Propionibacteriales	Clostridiales	Haloplasmatales_A	Mycobacteriales	Cyanobacteriales	Desulfovibrionales	Cyanobacteriales	Mycobacteriales	Bacteroidales	Lactobacillales	Actinomycetales	Lachnospirales	Desulfovibrionales	Sphingomonadales	Cyanobacteriales	Lactobacillales	unclassified_Clostridia	Lactobacillales	Tissierellales	Erysipelotrichales	Pseudomonadales	Bacteroidales
family		Clostridiaceae	Muribaculaceae	Muribaculaceae	unclassified_Bacteroidales	Muribaculaceae	Muribaculaceae	Muribaculaceae	Amphibacillaceae	Mycobacteriaceae	Xanthobacteraceae			Erysipelotrichaceae	Chroococcidiopsidaceae		Nostocaceae	Sphingomonadaceae	Desulfovibrionaceae			Actinomycetaceae	Lactobacillaceae	Burkholderiaceae	unclassified_Actinomycetales	Propionibacteriaceae		Propionibacteriaceae	Clostridiaceae	Turicibacteraceae	Mycobacteriaceae	unclassified_Cyanobacteriales	Desulfovibrionaceae	Nostocaceae	unclassified_Mycobacteriales	Muribaculaceae	Lactobacillaceae	Micrococcaceae	Lachnospiraceae	Desulfovibrionaceae	Sphingomonadaceae	Nostocaceae	Lactobacillaceae		unclassified_Lactobacillales	Tissierellaceae	Erysipelotrichaceae	Moraxellaceae	Muribaculaceae
genus		Dwaynesavagella	Duncaniella	CAG-485		unclassified_Muribaculaceae	Muribaculum	Paramuribaculum	Virgibacillus_G	Corynebacterium	unclassified_Xanthobacteraceae			Faecalibaculum	Aliterella		unclassified_Nostocaceae	unclassified_Sphingomonadaceae	Desulfovibrio			Arcanobacterium	unclassified_Lactobacillaceae	unclassified_Burkholderiaceae		Cutibacterium		unclassified_Propionibacteriaceae	unclassified_Clostridiaceae	Turicibacter	unclassified_Mycobacteriaceae		unclassified_Desulfovibrionaceae	Nostoc		UBA7173	Limosilactobacillus	unclassified_Micrococcaceae	14-2	Mailhella	Sphingomonas	Tolypothrix_B	Ligilactobacillus			Tissierella	unclassified_Erysipelotrichaceae	Acinetobacter	CAG-873
neg1	8320	449	4822	2182	2415	2142	1806	853	677	59	399	526	217	484	797	867	59	256	362	207	302	313	242	349	439	64	201	39	223	6	97	174	173	0	135	88	69	256	165	158	53	0	27	97	61	12	92	283	167
neg2	22615	67857	10663	6969	5570	4712	5821	1513	1943	298	747	406	601	4721	729	1580	33	1812	921	356	402	403	1181	419	461	228	1128	115	1909	36	134	138	476	0	138	248	974	261	1682	1449	572	0	0	748	176	47	848	47	284
neg3	23062	1	2034	175	858	516	122	503	1	490	3008	1412	4520	1	1607	522	168	2659	2	899	1192	1454	1963	792	932	652	1599	443	33	2744	173	116	0	0	337	93	0	1143	0	32	710	0	2319	181	2157	193	1	94	68
neg4	26859	1	11911	3152	3933	3210	2196	4558	2068	808	4122	1971	968	42	1583	1266	243	1301	761	4335	2915	1167	438	4594	1326	858	1068	588	41	127	465	178	317	4	265	457	528	727	12	53	584	0	15	561	121	286	17	1256	441
neg5	11934	5	69	47	165	90	211	24	240	875	5691	1758	1568	22	798	174	4025	1179	58	1432	1020	599	599	1366	902	1749	920	1040	32	997	352	1047	58	6384	584	0	20	274	0	0	481	0	10	107	141	729	1	209	0
pos1	33201	456	8323	3893	4950	3473	3764	1661	2305	257	546	1277	402	965	8344	1739	755	2356	1037	740	767	418	308	646	352	130	979	180	45	6	133	2074	360	11	321	171	568	152	211	372	621	1	60	66	114	31	351	55	319
pos2	77055	235907	50611	22759	23653	21055	20076	5316	8198	529	421	824	1869	13485	390	7160	58	440	3455	832	600	1798	4308	692	995	747	296	597	6411	1	145	51	1804	8	112	663	2965	214	3567	3494	144	2	22	2362	426	252	3452	170	1588
pos3	27667	0	3171	1871	627	985	1884	1083	92	27471	2585	6364	2945	0	2618	417	7639	1146	67	1228	1375	862	1896	594	889	1288	1979	1314	37	1099	4436	2680	123	17	3279	0	0	593	17	0	637	5483	2146	108	1451	291	0	564	36
pos4	71231	2	66844	37827	19655	20067	12974	27052	24042	5080	8411	3943	3316	650	1818	4239	337	2785	8611	2933	3495	4019	1566	1665	4388	1389	1968	1317	238	1407	1061	579	4426	18	1021	4761	1091	1498	69	97	962	0	627	826	295	636	63	1621	1338
pos5	24524	8	432	3	355	8	25	21	50	2234	2862	4529	3990	0	980	271	4031	1630	15	1336	1342	2258	776	1591	1837	5037	1031	3674	13	2263	1026	756	24	669	526	0	261	690	0	0	821	0	0	89	191	2588	0	139	0
taxa	Root;Eukaryota;unclassified_Eukaryota	Root;Eukaryota;Homo	Root;Eukaryota;Mus	Root;Eukaryota;Zea	Root;Eukaryota;Tribolium
domain	Eukaryota	Eukaryota	Eukaryota	Eukaryota	Eukaryota
phylum	unclassified_Eukaryota	Homo	Mus	Zea	Tribolium
neg1	35222	12197	16132	501	29
neg2	28449	9364	13360	555	64
neg3	111721	39375	43963	7721	67
neg4	239154	58551	87033	6910	190
neg5	110066	41478	48310	2189	91
pos1	41287	8157	14078	11238	177
pos2	15161	6606	9121	846	34
pos3	109853	36859	49135	3431	56
pos4	82038	30757	35026	25560	374
pos5	28279	14844	18189	4992	2248
[truncated: 1,360 more columns]
